# Supplementary material for: 2-(4-Nitro­phen­yl)-4,5-diphenyl-1H-imidazol-3-ium chloride
Source: Acta Crystallogr Sect E Struct Rep Online. 2009 Jun 6;65(Pt 7):o1499. doi: 10.1107/S1600536809020807 (PMC2969499; doi:10.1107/S1600536809020807)
Supplement: Supplementary file 2 [file e-65-o1499-Isup2.hkl]

# 
# h,k,l, Fc-squared, Fo-squared, sigma(Fo-squared) and status flag 
# 
data_I
_shelx_title ' 1 in P2(1)/c' 
_shelx_refln_list_code          4 
_shelx_F_calc_maximum      351.91 
_exptl_crystal_F_000       784.00 
_reflns_d_resolution_high  0.7701 
 
loop_ 
 _symmetry_equiv_pos_as_xyz 
 'x, y, z' 
 '-x, y+1/2, -z+1/2' 
 '-x, -y, -z' 
 'x, -y-1/2, z-1/2' 
 
_cell_length_a    15.1056 
_cell_length_b    15.8367 
_cell_length_c     7.8833 
_cell_angle_alpha  90.000 
_cell_angle_beta  105.098 
_cell_angle_gamma  90.000 
 
_shelx_F_squared_multiplier     1.000 
 
loop_ 
 _refln_index_h 
 _refln_index_k 
 _refln_index_l 
 _refln_F_squared_calc 
 _refln_F_squared_meas 
 _refln_F_squared_sigma 
 _refln_observed_status 
   3   0   0    17169.48    18409.34    576.02 o 
   4   0   0      798.24      736.42     24.89 o 
   5   0   0    10878.37    11387.30    439.57 o 
   6   0   0     2244.02     2581.83     98.04 o 
   7   0   0      416.55      531.70     30.82 o 
   8   0   0     2968.66     2996.49    132.17 o 
   9   0   0       25.00       21.87      6.33 o 
  10   0   0     1919.14     1774.30     91.69 o 
  11   0   0        2.95       -5.87     14.49 o 
  12   0   0     1256.32     1374.11     88.80 o 
  13   0   0     3514.40     3433.59    208.32 o 
  14   0   0       57.55       90.69     28.23 o 
  15   0   0       88.82      120.07     32.21 o 
  16   0   0       98.11      106.57     34.00 o 
  17   0   0       66.27       35.05     27.60 o 
  18   0   0       66.24       73.70     41.39 o 
   2   1   0      626.74      568.34     17.62 o 
   3   1   0      243.61      300.68      6.66 o 
   4   1   0      588.58      609.00     14.37 o 
   5   1   0      522.36      469.63     17.31 o 
   6   1   0        6.28        3.96      4.02 o 
   7   1   0     2772.74     3216.91     94.44 o 
   8   1   0      182.47      198.75     10.00 o 
   9   1   0       18.72       18.99     10.93 o 
  10   1   0       16.93       19.76     10.04 o 
  11   1   0      522.09      547.77     26.73 o 
  12   1   0       42.18       64.10     12.51 o 
  13   1   0      703.97      642.98     39.11 o 
  14   1   0      474.91      410.45     28.03 o 
  15   1   0       76.62       80.96     19.22 o 
  16   1   0        0.08        3.98     13.85 o 
  17   1   0        8.86       24.50     18.03 o 
  18   1   0       57.69       79.99     25.96 o 
   2   2   0       18.00       22.70      1.99 o 
   3   2   0      809.46      838.45     15.93 o 
   4   2   0     1941.88     1988.99     63.22 o 
   5   2   0       68.74       65.54      4.94 o 
   6   2   0      116.04      106.27      8.55 o 
   7   2   0     1602.08     1651.54     46.47 o 
   8   2   0      236.47      237.97     10.03 o 
   9   2   0       31.91       35.88      6.39 o 
  10   2   0       59.06       63.83      7.56 o 
  11   2   0       75.84       78.60      9.34 o 
  12   2   0       39.69       43.02     10.33 o 
  13   2   0      299.47      279.89     21.37 o 
  14   2   0       35.07       49.21     16.86 o 
  15   2   0       14.64       36.63     17.26 o 
  16   2   0       96.38      121.99     31.85 o 
  17   2   0       22.89       69.03     20.61 o 
  18   2   0        3.15        2.09     15.06 o 
   1   3   0      701.44      635.37     26.06 o 
   2   3   0      778.29      749.34     28.34 o 
   3   3   0        1.20        6.20      2.31 o 
   4   3   0      443.09      469.21     11.87 o 
   5   3   0        1.95       20.88      5.60 o 
   6   3   0       14.39       14.39      3.14 o 
   7   3   0      792.68      807.29     24.00 o 
   8   3   0       97.59       93.70     10.69 o 
   9   3   0        6.70        9.35      3.84 o 
  10   3   0      209.31      187.47     15.20 o 
  11   3   0      428.74      446.70     29.08 o 
  12   3   0      442.29      417.40     28.41 o 
  13   3   0        4.35       16.96     10.41 o 
  14   3   0      199.66      180.32     19.52 o 
  15   3   0        0.03       12.80     10.93 o 
  16   3   0        3.27       -0.14     13.92 o 
  17   3   0       35.52       35.48     19.03 o 
  18   3   0       31.08       52.52     22.16 o 
   0   4   0     7421.48     7544.86    305.54 o 
   1   4   0     2562.16     2725.39     72.80 o 
   2   4   0     1729.82     1809.53     50.90 o 
   3   4   0     3476.52     3527.87     91.90 o 
   4   4   0      966.01      881.36     22.09 o 
   5   4   0      643.07      635.21     17.71 o 
   6   4   0     2374.90     2625.25     71.55 o 
   7   4   0     2547.89     2675.42     79.04 o 
   8   4   0      115.54      106.20     13.16 o 
   9   4   0       11.41       17.23     11.36 o 
  10   4   0      249.99      252.36     18.89 o 
  11   4   0      206.61      208.96     18.01 o 
  12   4   0       46.42       57.06     19.98 o 
  13   4   0      158.75      161.95     19.62 o 
  14   4   0      570.37      510.52     36.02 o 
  15   4   0       13.56       22.28     11.67 o 
  16   4   0        3.94       31.61     23.00 o 
  17   4   0       80.07       75.63     20.43 o 
  18   4   0        0.09       33.71     24.76 o 
   1   5   0      247.22      241.31      9.24 o 
   2   5   0      185.46      229.00     10.16 o 
   3   5   0       20.12       33.61      5.15 o 
   4   5   0     4774.21     5194.87    157.05 o 
   5   5   0      577.54      685.85     19.96 o 
   6   5   0      559.72      613.09     19.11 o 
   7   5   0       18.54       15.90      3.59 o 
   8   5   0      717.87      755.88     30.64 o 
   9   5   0       10.80        9.65      7.08 o 
  10   5   0      109.73      121.24     14.05 o 
  11   5   0     2126.75     2125.94    109.70 o 
  12   5   0        2.58       11.97     12.48 o 
  13   5   0       70.30       94.94     19.25 o 
  14   5   0       43.23       24.12     15.88 o 
  15   5   0        8.60       24.24     12.39 o 
  16   5   0       13.88       12.95     14.39 o 
  17   5   0      215.91      203.13     38.37 o 
  18   5   0       27.78       40.39     28.30 o 
   0   6   0    14155.84    14609.61    778.71 o 
   1   6   0      988.12      850.57     26.03 o 
   2   6   0       83.60       61.82      9.35 o 
   3   6   0     1536.46     1521.92     55.18 o 
   4   6   0       14.48        7.92      4.78 o 
   5   6   0        4.09       36.63      7.75 o 
   6   6   0      306.84      298.83     13.44 o 
   7   6   0      865.39      797.69     39.35 o 
   8   6   0        8.39       -3.75      3.75 o 
   9   6   0      634.97      700.94     36.66 o 
  10   6   0     1501.99     1549.01     81.55 o 
  11   6   0        5.91       38.23     20.24 o 
  12   6   0      170.49      190.64     21.43 o 
  13   6   0      679.82      713.37     48.35 o 
  14   6   0       39.22       60.52     15.58 o 
  15   6   0      136.26      163.02     22.99 o 
  16   6   0      152.67      150.49     21.49 o 
  17   6   0       23.69       68.95     30.10 o 
  18   6   0       37.38       85.63     35.94 o 
   1   7   0       67.57       71.05      5.74 o 
   2   7   0       25.49       31.08      4.75 o 
   3   7   0       81.78       85.92      9.36 o 
   4   7   0     1989.58     2067.26     84.41 o 
   5   7   0        9.61        8.20      4.39 o 
   6   7   0       16.45       33.69      8.16 o 
   7   7   0      162.60      152.73      9.65 o 
   8   7   0      144.59      154.43     12.74 o 
   9   7   0       59.53       73.19     10.55 o 
  10   7   0      386.18      429.37     28.80 o 
  11   7   0      446.17      459.13     32.82 o 
  12   7   0      214.30      180.27     20.51 o 
  13   7   0       43.93       83.23     31.80 o 
  14   7   0       44.08       56.48     15.93 o 
  15   7   0        8.24       12.17     11.75 o 
  16   7   0       15.79       41.47     16.27 o 
  17   7   0       83.54       75.55     23.63 o 
   0   8   0       25.57       27.75      7.66 o 
   1   8   0        5.05        2.69      5.32 o 
   2   8   0      125.73      127.07      8.78 o 
   3   8   0      239.98      231.16     10.95 o 
   4   8   0       44.65       54.20      8.11 o 
   5   8   0      103.90      111.07      8.00 o 
   6   8   0       64.27       79.87      8.55 o 
   7   8   0       32.41       31.59      6.23 o 
   8   8   0       93.93      100.22      9.81 o 
   9   8   0        3.52       11.19      8.21 o 
  10   8   0        2.92        4.96      8.47 o 
  11   8   0       25.21       14.67      9.80 o 
  12   8   0        2.26        7.99     10.36 o 
  13   8   0        0.14       14.75      9.57 o 
  14   8   0       14.45       13.24     14.41 o 
  15   8   0       12.95      -14.46     14.46 o 
  16   8   0        6.28       20.34     16.37 o 
  17   8   0        0.04       16.55     24.58 o 
   1   9   0      132.28      141.94     10.42 o 
   2   9   0      571.49      638.93     25.62 o 
   3   9   0       27.39       46.19      7.09 o 
   4   9   0      227.85      200.15     19.77 o 
   5   9   0      123.24      133.98      9.16 o 
   6   9   0       14.35       17.03      8.25 o 
   7   9   0      227.60      216.80     14.79 o 
   8   9   0        1.42       -0.49      5.61 o 
   9   9   0      103.19      116.07     14.66 o 
  10   9   0      515.54      497.39     33.59 o 
  11   9   0      349.75      326.94     29.63 o 
  12   9   0      111.07      141.19     19.12 o 
  13   9   0       17.63       15.19     11.46 o 
  14   9   0       18.86        7.78     11.67 o 
  15   9   0      112.20      146.69     34.36 o 
  16   9   0        0.15      -16.37     18.23 o 
  17   9   0       50.69       94.77     32.86 o 
   0  10   0     1699.89     1543.55     75.05 o 
   1  10   0      489.25      472.80     22.26 o 
   2  10   0     1634.14     1788.89     72.22 o 
   3  10   0       11.75       16.05     13.28 o 
   4  10   0      323.97      373.05     20.33 o 
   5  10   0      914.17      869.82     39.79 o 
   6  10   0      756.36      746.45     32.84 o 
   7  10   0     1821.00     1810.61     74.25 o 
   8  10   0       24.23       40.62      7.17 o 
   9  10   0       14.73        9.40      8.32 o 
  10  10   0     2025.22     2107.13    118.58 o 
  11  10   0      193.70      217.94     23.86 o 
  12  10   0        8.66        1.28      8.74 o 
  13  10   0      253.28      295.77     31.08 o 
  14  10   0      117.42      101.61     18.11 o 
  15  10   0       93.22      112.37     24.07 o 
  16  10   0        0.06       14.39     19.63 o 
   1  11   0        9.52       13.03      5.88 o 
   2  11   0       93.01      121.17     11.52 o 
   3  11   0      516.71      523.55     26.41 o 
   4  11   0        0.40        3.59      5.54 o 
   5  11   0      381.93      340.48     34.00 o 
   6  11   0        7.45       18.20      6.89 o 
   7  11   0        0.13       -6.81      6.81 o 
   8  11   0      311.84      293.49     19.50 o 
   9  11   0        1.68       27.57     18.53 o 
  10  11   0     1545.91     1458.02     85.79 o 
  11  11   0       65.32       79.46     20.40 o 
  12  11   0       11.85       12.68     12.34 o 
  13  11   0       14.79       36.68     18.03 o 
  14  11   0        3.92       10.96     12.48 o 
  15  11   0        0.17        3.68     15.56 o 
  16  11   0        2.01        1.24     17.48 o 
   0  12   0      664.04      685.19     43.84 o 
   1  12   0      166.40      181.54     14.89 o 
   2  12   0       21.99        6.86      6.94 o 
   3  12   0      958.15      972.15     50.27 o 
   4  12   0      292.34      284.52     18.36 o 
   5  12   0       32.72       36.87      7.55 o 
   6  12   0      144.08      171.38     13.92 o 
   7  12   0        0.50        3.09      7.16 o 
   8  12   0       25.02       41.76     10.63 o 
   9  12   0      250.06      266.36     23.86 o 
  10  12   0        8.28       -5.95      9.68 o 
  11  12   0        0.34       -0.14      9.20 o 
  12  12   0       12.22        7.37     10.84 o 
  13  12   0       27.91       41.30     17.17 o 
  14  12   0      125.54      137.73     24.90 o 
  15  12   0       44.87       52.97     27.03 o 
   1  13   0        1.04        7.18      5.58 o 
   2  13   0        3.87       -1.88      4.95 o 
   3  13   0        9.04       18.31     11.30 o 
   4  13   0        4.84       -0.99      8.60 o 
   5  13   0        0.03       10.03      6.88 o 
   6  13   0       64.34       39.29     13.70 o 
   7  13   0       15.87       13.43      7.50 o 
   8  13   0        1.63        0.04      7.15 o 
   9  13   0        1.54        8.31      8.76 o 
  10  13   0       31.96       29.59     16.44 o 
  11  13   0       70.42       67.66     16.22 o 
  12  13   0      119.84      147.22     24.95 o 
  13  13   0        4.92       11.35     18.87 o 
  14  13   0        4.55       -0.29     14.46 o 
   0  14   0       27.67        6.34     13.72 o 
   1  14   0       40.17       37.06      8.05 o 
   2  14   0       66.62       37.76      9.57 o 
   3  14   0       13.90       20.27      9.85 o 
   4  14   0      858.51      900.31     52.41 o 
   5  14   0      237.78      231.58     20.52 o 
   6  14   0      287.82      249.81     24.05 o 
   7  14   0      398.53      315.03     28.18 o 
   8  14   0      203.09      185.90     20.82 o 
   9  14   0      184.17      171.86     19.42 o 
  10  14   0       40.73       27.05     13.35 o 
  11  14   0        1.94      -12.69     14.04 o 
  12  14   0      148.37      178.25     30.63 o 
  13  14   0       36.73       32.85     20.59 o 
   1  15   0      744.34      778.85     46.38 o 
   2  15   0       44.77       50.77     12.38 o 
   3  15   0      233.22      209.69     21.73 o 
   4  15   0       48.23       49.60      9.66 o 
   5  15   0      172.57      179.43     18.16 o 
   6  15   0       14.20       16.09      7.63 o 
   7  15   0       48.03       32.73     16.37 o 
   8  15   0       25.42        1.51      9.19 o 
   9  15   0       30.30       40.43     18.83 o 
  10  15   0        0.32        0.55     10.62 o 
  11  15   0        8.86       31.26     18.84 o 
  12  15   0       22.10       14.91     19.95 o 
   0  16   0     2423.60     2502.36    231.76 o 
   1  16   0     1167.36     1057.21     72.12 o 
   2  16   0      165.13      143.94     14.32 o 
   3  16   0      115.45       89.90     13.44 o 
   4  16   0      326.07      357.88     24.03 o 
   5  16   0       55.69       81.37     16.45 o 
   6  16   0       29.51       25.69     16.40 o 
   7  16   0        0.06       -1.79     10.07 o 
   8  16   0      120.81      139.20     26.13 o 
   9  16   0      261.48      285.99     40.04 o 
  10  16   0      116.24      154.25     32.47 o 
  11  16   0       57.06       61.11     30.73 o 
   1  17   0      136.92      101.61     24.32 o 
   2  17   0       44.83       31.94     19.31 o 
   3  17   0       34.96       42.87     12.31 o 
   4  17   0       18.16       28.67     12.11 o 
   5  17   0       69.26       80.72     14.16 o 
   6  17   0        0.79       22.34     15.02 o 
   7  17   0       66.07       68.01     19.71 o 
   8  17   0        2.99        1.49     14.73 o 
   9  17   0        3.24       -3.03     14.88 o 
  10  17   0        0.01       -2.11     20.50 o 
   0  18   0       52.79       87.04     24.80 o 
   1  18   0        0.88        1.53     12.65 o 
   2  18   0        1.21       -1.99     12.52 o 
   3  18   0        0.00       11.68     14.75 o 
   4  18   0        0.64        2.52     13.10 o 
   5  18   0       11.42       16.49     16.86 o 
   6  18   0        1.98      -15.51     15.51 o 
   7  18   0        6.20        7.23     27.46 o 
   8  18   0       10.92       60.97     71.42 o 
   9  18   0        0.49       14.54     57.88 o 
   1  19   0       11.41       -0.34     12.56 o 
   2  19   0        0.50       -1.00     13.83 o 
   3  19   0        1.33       -6.36     15.00 o 
   4  19   0       10.66        7.52     25.19 o 
   5  19   0        6.04        2.50     21.02 o 
   6  19   0       35.90       48.30     24.89 o 
   7  19   0        8.64        8.43     24.70 o 
   0  20   0      417.85      434.03     74.75 o 
   1  20   0      141.98      186.92     31.56 o 
   2  20   0       16.93       19.38     18.11 o 
   3  20   0       78.10      104.19     34.82 o 
   4  20   0      219.79      322.49     65.55 o 
 -19   1   1        4.44       11.91     21.50 o 
 -18   1   1        5.17       29.77     26.11 o 
 -17   1   1        2.55       18.78     14.75 o 
 -16   1   1       34.52       67.08     25.74 o 
 -15   1   1       18.01       37.09     10.88 o 
 -14   1   1      479.50      414.17     24.92 o 
 -13   1   1      223.50      204.44     16.03 o 
 -12   1   1      185.75      209.38     16.52 o 
 -11   1   1      358.15      359.45     17.56 o 
 -10   1   1        0.92       14.67      8.08 o 
  -9   1   1       86.34       93.31      7.52 o 
  -8   1   1      187.05      192.20     13.15 o 
  -7   1   1     1375.73     1480.38     48.47 o 
  -6   1   1        4.53        2.73      2.21 o 
  -5   1   1      651.42      573.94     28.65 o 
  -4   1   1        3.07       10.21      2.75 o 
  -3   1   1       85.31       65.69      6.12 o 
  -2   1   1     1562.51     1383.30     38.22 o 
   1   1   1      462.99      436.60     14.53 o 
   2   1   1      485.96      478.99     16.08 o 
   3   1   1      105.63      113.28      6.79 o 
   4   1   1      835.92      924.67     19.81 o 
   5   1   1      509.75      519.95     13.41 o 
   6   1   1       65.64       92.94      5.10 o 
   7   1   1      121.40      144.54      6.98 o 
   8   1   1      327.07      292.99     11.29 o 
   9   1   1      128.36      129.55      7.90 o 
  10   1   1      332.52      321.98     17.77 o 
  11   1   1      126.63      120.53     11.62 o 
  12   1   1      129.22      124.39     13.79 o 
  13   1   1      164.44      192.51     22.28 o 
  14   1   1      165.11      180.98     26.89 o 
  15   1   1      412.69      484.79     46.29 o 
  16   1   1        6.12       20.24     17.69 o 
  17   1   1        0.07       -7.83     20.53 o 
  18   1   1       26.73       66.69     24.72 o 
 -19   2   1       72.77       94.28     35.49 o 
 -18   2   1      110.88      123.62     27.62 o 
 -17   2   1      111.85      115.19     22.40 o 
 -16   2   1      194.93      221.48     26.03 o 
 -15   2   1        6.07       28.62     12.59 o 
 -14   2   1      366.58      425.54     32.99 o 
 -13   2   1      334.27      315.60     20.27 o 
 -12   2   1      130.37      131.92     14.17 o 
 -11   2   1      432.87      432.09     21.87 o 
 -10   2   1     1175.06     1109.63     41.45 o 
  -9   2   1      560.39      540.74     21.37 o 
  -8   2   1     1246.94     1268.67     45.99 o 
  -7   2   1     4208.45     4410.36    152.24 o 
  -6   2   1     1981.60     1994.37     53.68 o 
  -5   2   1     1774.67     1718.76     47.54 o 
  -4   2   1     9305.82     9684.06    235.68 o 
  -3   2   1     5082.79     5175.15    141.48 o 
  -2   2   1       10.47       11.89      2.40 o 
  -1   2   1     1864.09     1562.20     32.87 o 
   0   2   1     7567.05     7462.62    448.98 o 
   1   2   1      710.58      577.38      8.32 o 
   2   2   1     3514.92     3594.58     54.88 o 
   3   2   1     2978.55     3423.85    107.14 o 
   4   2   1     3496.00     3496.38    103.45 o 
   5   2   1     1406.99     1407.99     44.78 o 
   6   2   1     1940.34     2029.91     71.17 o 
   7   2   1     1545.59     1607.87     61.64 o 
   8   2   1      519.19      546.92     23.54 o 
   9   2   1     1152.63     1146.17     50.85 o 
  10   2   1     1260.48     1266.88     60.86 o 
  11   2   1        2.64        6.58      7.62 o 
  12   2   1      112.37       93.43     13.54 o 
  13   2   1      113.02      124.78     15.83 o 
  14   2   1       34.83       18.09     20.54 o 
  15   2   1       81.96      143.58     26.57 o 
  16   2   1       48.37       18.94     15.76 o 
  17   2   1       12.06        8.25     15.87 o 
  18   2   1      171.65      188.79     39.24 o 
 -19   3   1        0.63      -26.28     26.28 o 
 -18   3   1       27.92       36.49     35.09 o 
 -17   3   1        2.06       12.76     17.44 o 
 -16   3   1       19.87       12.15     12.50 o 
 -15   3   1      161.98      152.70     18.09 o 
 -14   3   1        0.65       -2.04      9.16 o 
 -13   3   1      106.95      112.55     11.39 o 
 -12   3   1      590.54      575.56     27.60 o 
 -11   3   1      220.25      226.30     16.44 o 
 -10   3   1        0.57        3.72      6.99 o 
  -9   3   1      231.19      277.74     21.79 o 
  -8   3   1     1486.62     1647.06     59.90 o 
  -7   3   1     5809.18     6129.64    193.23 o 
  -6   3   1     4416.69     4419.32    164.92 o 
  -5   3   1       15.00        3.83      3.23 o 
  -4   3   1      234.42      252.92      7.83 o 
  -3   3   1       90.00       81.98      3.27 o 
  -2   3   1     5709.87     5600.12    116.66 o 
  -1   3   1    22259.86    24124.70    437.56 o 
   0   3   1      445.89      468.31     41.15 o 
   1   3   1     9159.68     9294.82    153.86 o 
   2   3   1     4345.32     4307.62     79.40 o 
   3   3   1      168.54      147.91      5.76 o 
   4   3   1       86.95      112.04      7.31 o 
   5   3   1     1731.52     1839.28     58.25 o 
   6   3   1      618.51      658.05     26.27 o 
   7   3   1     4026.42     4795.74    193.65 o 
   8   3   1       27.20       36.57      7.25 o 
   9   3   1       31.07       50.96     10.04 o 
  10   3   1        0.21        1.86      9.04 o 
  11   3   1        0.23       45.54     26.09 o 
  12   3   1      219.23      230.37     19.93 o 
  13   3   1        0.96        9.42      9.00 o 
  14   3   1       11.97       -8.07      9.27 o 
  15   3   1       19.34       13.20     18.77 o 
  16   3   1        7.95        5.51     13.14 o 
  17   3   1       31.36       18.71     17.86 o 
  18   3   1        8.17       17.46     19.22 o 
 -18   4   1        2.02       23.26     19.61 o 
 -17   4   1       21.71       21.37     13.71 o 
 -16   4   1       34.44       25.54     13.79 o 
 -15   4   1        3.36        3.08     10.47 o 
 -14   4   1      246.33      237.73     22.60 o 
 -13   4   1        0.10       -5.33      8.28 o 
 -12   4   1       99.44       88.05      9.81 o 
 -11   4   1     1093.97      998.83     48.38 o 
 -10   4   1      121.66      127.91     11.69 o 
  -9   4   1        2.36        9.49      5.43 o 
  -8   4   1      222.23      215.80     14.48 o 
  -7   4   1     1646.79     1749.44     52.68 o 
  -6   4   1     1490.91     1568.34     48.00 o 
  -5   4   1      325.88      324.74     11.61 o 
  -4   4   1      872.46      863.07     24.11 o 
  -3   4   1     1443.07     1481.16     34.57 o 
  -2   4   1      673.06      720.17     17.02 o 
  -1   4   1      840.06      895.21     21.54 o 
   0   4   1     5897.48     6264.44    217.48 o 
   1   4   1     1279.98     1271.44     43.06 o 
   2   4   1     2276.91     2322.59     52.40 o 
   3   4   1     5456.25     5640.24    146.01 o 
   4   4   1      403.83      365.29     15.79 o 
   5   4   1      807.74      850.00     31.51 o 
   6   4   1     1289.99     1373.13     52.97 o 
   7   4   1      117.34      122.51     11.44 o 
   8   4   1      514.14      532.66     26.60 o 
   9   4   1       69.43       80.15     10.90 o 
  10   4   1      222.20      246.06     20.06 o 
  11   4   1     2087.94     2042.74    105.19 o 
  12   4   1        0.05        6.70      8.66 o 
  13   4   1        1.43       -4.90      8.30 o 
  14   4   1       10.76       20.68     11.84 o 
  15   4   1        7.46        7.33     13.20 o 
  16   4   1       61.85       37.66     18.23 o 
  17   4   1       44.66       56.36     21.72 o 
 -18   5   1       19.84       27.10     26.05 o 
 -17   5   1        1.76       13.73     21.65 o 
 -16   5   1        3.11       -8.12     12.67 o 
 -15   5   1       29.95       20.67     12.46 o 
 -14   5   1        1.56       14.09     11.06 o 
 -13   5   1        0.23        0.54      8.27 o 
 -12   5   1        2.43        0.59      7.21 o 
 -11   5   1       45.84       45.55     16.42 o 
 -10   5   1        5.46       20.04     14.12 o 
  -9   5   1        5.94       -4.19      4.19 o 
  -8   5   1       13.44       21.49      7.35 o 
  -7   5   1        4.58        0.55      3.40 o 
  -6   5   1        0.03       -1.11      3.11 o 
  -5   5   1       82.79       69.24      5.44 o 
  -4   5   1       83.18       77.47      4.98 o 
  -3   5   1       92.15      113.07      5.54 o 
  -2   5   1        0.14        1.04      3.07 o 
  -1   5   1      879.81      810.25     19.84 o 
   0   5   1     2220.04     2160.61     47.37 o 
   1   5   1      523.68      504.10     13.94 o 
   2   5   1        8.03       19.38      2.97 o 
   3   5   1        7.68       18.64      5.60 o 
   4   5   1      102.05      108.70      5.31 o 
   5   5   1      640.73      515.70     30.80 o 
   6   5   1        5.28       14.68     12.15 o 
   7   5   1       31.63       48.47      7.80 o 
   8   5   1     1011.75      995.49     47.77 o 
   9   5   1      726.53      780.02     40.66 o 
  10   5   1      182.98      175.72     16.00 o 
  11   5   1       18.41       19.73     11.40 o 
  12   5   1        0.12        2.99      9.15 o 
  13   5   1        6.37       20.04     11.34 o 
  14   5   1       64.75      121.08     43.93 o 
  15   5   1      105.05      111.29     23.65 o 
  16   5   1        8.09       32.88     19.88 o 
  17   5   1        3.07        9.24     16.69 o 
 -18   6   1       13.68        1.10     19.09 o 
 -17   6   1        1.89       26.32     19.38 o 
 -16   6   1      133.12      142.98     23.59 o 
 -15   6   1       15.11       21.08     12.30 o 
 -14   6   1       27.08       35.28     15.14 o 
 -13   6   1      155.97      129.31     16.92 o 
 -12   6   1       36.39       32.33     12.98 o 
 -11   6   1       98.40      107.75     14.93 o 
 -10   6   1      582.24      523.20     25.70 o 
  -9   6   1      205.45      205.79     12.56 o 
  -8   6   1       10.66        7.24      5.96 o 
  -7   6   1      448.21      463.78     18.69 o 
  -6   6   1       20.90       26.17      5.79 o 
  -5   6   1        4.00        1.57      4.07 o 
  -4   6   1      378.00      405.92     20.62 o 
  -3   6   1      265.41      239.65      8.79 o 
  -2   6   1       66.86       62.45      4.27 o 
  -1   6   1       36.00       45.32      3.96 o 
   0   6   1     3986.22     4149.44    105.76 o 
   1   6   1     1425.62     1439.79     36.18 o 
   2   6   1       42.65       46.78      5.56 o 
   3   6   1      999.21      958.73     27.98 o 
   4   6   1      711.69      893.55     27.51 o 
   5   6   1       91.01       71.80      5.40 o 
   6   6   1      418.82      378.56     26.20 o 
   7   6   1      150.84      123.99     14.67 o 
   8   6   1       56.06       74.95     10.90 o 
   9   6   1       71.98       93.49     12.91 o 
  10   6   1     1074.02     1139.94     59.38 o 
  11   6   1      455.50      500.98     37.05 o 
  12   6   1       20.32       20.18     11.06 o 
  13   6   1      220.50      240.81     25.66 o 
  14   6   1        7.29        4.47     10.23 o 
  15   6   1        2.67        1.52     14.20 o 
  16   6   1       50.33       -0.95     13.90 o 
  17   6   1       17.71        5.80     16.25 o 
 -18   7   1        0.53        8.64     22.61 o 
 -17   7   1      186.61      206.78     34.11 o 
 -16   7   1       22.19       14.91     21.36 o 
 -15   7   1       23.29        5.58     10.44 o 
 -14   7   1      103.95      105.25     18.51 o 
 -13   7   1        1.55       -3.40      8.95 o 
 -12   7   1       74.78       91.05     25.26 o 
 -11   7   1     2558.63     2473.14    148.20 o 
 -10   7   1      742.24      723.71     31.75 o 
  -9   7   1      240.44      251.31     14.55 o 
  -8   7   1      612.77      639.07     26.86 o 
  -7   7   1      487.56      464.13     19.48 o 
  -6   7   1      197.05      193.90     11.04 o 
  -5   7   1      202.70      233.31     11.77 o 
  -4   7   1     3434.91     3820.44    116.45 o 
  -3   7   1      153.76      160.00      8.69 o 
  -2   7   1      289.32      280.45     10.75 o 
  -1   7   1      677.28      773.55     38.04 o 
   0   7   1       43.45       37.82      4.95 o 
   1   7   1      449.77      507.06     29.10 o 
   2   7   1        1.30        0.07      3.10 o 
   3   7   1        0.21        6.59      4.85 o 
   4   7   1      788.93      928.58     30.54 o 
   5   7   1       40.59       37.03      5.90 o 
   6   7   1       10.58       18.36      7.63 o 
   7   7   1        5.23       39.71     11.61 o 
   8   7   1      878.03      934.14     47.78 o 
   9   7   1      298.35      308.32     26.31 o 
  10   7   1      660.97      689.08     42.61 o 
  11   7   1      814.36      893.57     58.79 o 
  12   7   1      142.03      144.04     18.69 o 
  13   7   1       10.72        7.77     18.39 o 
  14   7   1       24.94       29.28     14.76 o 
  15   7   1        0.89       -7.06     15.11 o 
  16   7   1        4.13       -2.31     17.70 o 
  17   7   1       30.27       49.41     30.27 o 
 -17   8   1      109.50      150.29     31.40 o 
 -16   8   1      213.51      202.36     30.42 o 
 -15   8   1        1.39        4.25     17.27 o 
 -14   8   1      119.18      112.95     26.30 o 
 -13   8   1        2.27       -3.75      8.65 o 
 -12   8   1      401.04      463.15     32.47 o 
 -11   8   1      979.40      933.71     51.94 o 
 -10   8   1       51.62       72.35      9.88 o 
  -9   8   1      150.38      154.71     11.49 o 
  -8   8   1      861.19      815.20     33.72 o 
  -7   8   1     2228.15     2205.05     78.09 o 
  -6   8   1     1489.15     1522.23     62.46 o 
  -5   8   1      144.98      135.80     10.47 o 
  -4   8   1     5285.56     5822.69    197.75 o 
  -3   8   1     7382.36     7836.76    261.78 o 
  -2   8   1      899.76      829.36     25.78 o 
  -1   8   1       46.15       29.12      4.63 o 
   0   8   1        1.84        2.21      3.60 o 
   1   8   1       81.89       65.30     12.45 o 
   2   8   1     1842.85     1966.37     67.01 o 
   3   8   1     6462.19     6822.04    228.32 o 
   4   8   1     2619.21     2668.26     86.79 o 
   5   8   1      149.56      132.26      8.72 o 
   6   8   1     1515.80     1548.09     59.51 o 
   7   8   1      949.32      821.82     76.66 o 
   8   8   1      568.82      570.09     33.52 o 
   9   8   1      106.70      106.56     16.30 o 
  10   8   1        1.74       31.07     22.85 o 
  11   8   1      220.69      260.64     23.04 o 
  12   8   1        0.29        0.36      9.18 o 
  13   8   1        1.10       16.71     18.28 o 
  14   8   1       32.71       33.63     15.48 o 
  15   8   1       22.40       24.82     16.32 o 
  16   8   1      184.34      189.14     34.22 o 
 -17   9   1       10.16       24.59     38.07 o 
 -16   9   1        0.00      -10.32     15.54 o 
 -15   9   1      146.45      198.07     28.22 o 
 -14   9   1        0.57       -1.57     13.61 o 
 -13   9   1       21.19       17.49     10.98 o 
 -12   9   1       38.90       24.72     10.01 o 
 -11   9   1     1731.43     1669.69     93.13 o 
 -10   9   1      454.10      387.88     22.28 o 
  -9   9   1       45.03       78.73     10.86 o 
  -8   9   1        9.37        2.28      6.20 o 
  -7   9   1      374.73      328.60     16.85 o 
  -6   9   1      194.45      187.75     13.80 o 
  -5   9   1      400.01      417.26     17.66 o 
  -4   9   1      335.71      331.60     15.29 o 
  -3   9   1       16.91       41.31      9.50 o 
  -2   9   1     1008.96      964.72     31.25 o 
  -1   9   1      359.03      376.95     20.20 o 
   0   9   1      114.32      128.04      9.06 o 
   1   9   1      125.26      117.61     10.29 o 
   2   9   1      221.76      255.15     12.32 o 
   3   9   1        1.12        9.08      6.83 o 
   4   9   1       34.48       37.17      5.77 o 
   5   9   1      511.36      495.87     21.38 o 
   6   9   1        0.56       19.68     12.06 o 
   7   9   1       32.10       16.93     10.42 o 
   8   9   1      649.63      659.28     38.86 o 
   9   9   1       14.44       56.02     19.19 o 
  10   9   1      699.29      643.73     43.85 o 
  11   9   1      635.69      676.39     46.61 o 
  12   9   1       11.03       23.03     11.56 o 
  13   9   1       97.55      144.55     21.66 o 
  14   9   1        6.48       27.96     21.35 o 
  15   9   1       53.01       33.26     17.26 o 
  16   9   1        0.29        1.30     16.81 o 
 -16  10   1        0.25       15.71     16.53 o 
 -15  10   1        9.83       26.24     17.61 o 
 -14  10   1        0.80        4.77     15.31 o 
 -13  10   1       16.07       23.95     14.04 o 
 -12  10   1       31.24       27.45     11.92 o 
 -11  10   1        3.42        9.94     13.76 o 
 -10  10   1      213.79      211.26     19.82 o 
  -9  10   1       61.11       62.15      8.62 o 
  -8  10   1       21.69       30.04     10.18 o 
  -7  10   1      120.78      106.59      9.77 o 
  -6  10   1       15.08       19.78      8.33 o 
  -5  10   1      124.78      135.43     10.92 o 
  -4  10   1        6.11       14.27      5.15 o 
  -3  10   1        8.62       12.29      5.63 o 
  -2  10   1       15.81       36.57      5.75 o 
  -1  10   1       61.02       74.40      9.33 o 
   0  10   1      119.86      115.78      8.45 o 
   1  10   1       90.86       79.52      8.12 o 
   2  10   1      263.45      276.79     13.60 o 
   3  10   1       25.68       26.25      7.42 o 
   4  10   1      566.81      537.87     21.52 o 
   5  10   1      291.31      284.40     15.43 o 
   6  10   1       59.83       62.76     10.06 o 
   7  10   1      135.84      122.43     24.37 o 
   8  10   1        5.36        5.46      8.43 o 
   9  10   1        4.88       11.83      9.21 o 
  10  10   1      200.28      244.46     24.74 o 
  11  10   1       68.70      101.24     17.96 o 
  12  10   1       25.82       34.79     14.00 o 
  13  10   1        1.91       33.85     19.86 o 
  14  10   1        2.86       30.19     15.96 o 
  15  10   1        0.08        4.09     16.25 o 
 -16  11   1        6.16        9.69     17.31 o 
 -15  11   1       32.28       -1.65     15.87 o 
 -14  11   1        0.33       25.64     30.08 o 
 -13  11   1        9.91      -14.46     14.46 o 
 -12  11   1        0.72      -12.34     12.34 o 
 -11  11   1       19.66       30.00     10.25 o 
 -10  11   1      362.07      369.90     28.91 o 
  -9  11   1       11.90       20.47      7.53 o 
  -8  11   1       74.73       71.69      9.64 o 
  -7  11   1        0.26       16.41      8.56 o 
  -6  11   1        0.46        2.98      5.82 o 
  -5  11   1       13.47       22.03      9.15 o 
  -4  11   1        7.67        8.23      7.25 o 
  -3  11   1       96.65       92.17      8.39 o 
  -2  11   1        0.08        9.69      5.24 o 
  -1  11   1       75.87       65.30      8.31 o 
   0  11   1      404.79      395.07     17.75 o 
   1  11   1       66.48       58.88     12.75 o 
   2  11   1       30.33       46.22     12.09 o 
   3  11   1      132.92      147.48      9.97 o 
   4  11   1        6.05        3.12      6.87 o 
   5  11   1      663.78      660.44     29.27 o 
   6  11   1        4.30       -2.98      6.14 o 
   7  11   1        0.47       13.82      9.81 o 
   8  11   1      102.69      112.61     16.74 o 
   9  11   1      437.60      415.30     31.59 o 
  10  11   1      683.17      664.73     46.67 o 
  11  11   1        3.71        1.87     13.92 o 
  12  11   1        0.06       16.48     12.45 o 
  13  11   1       22.29       32.95     16.14 o 
  14  11   1       14.73       27.50     15.12 o 
  15  11   1      199.36      177.36     36.12 o 
 -15  12   1       96.51      102.12     25.68 o 
 -14  12   1      173.05      222.93     36.38 o 
 -13  12   1       69.55       79.13     23.93 o 
 -12  12   1      103.83       90.20     21.87 o 
 -11  12   1      168.29      256.33     28.51 o 
 -10  12   1      229.84      266.17     24.10 o 
  -9  12   1      575.19      576.73     33.18 o 
  -8  12   1       36.24       37.72      8.59 o 
  -7  12   1      121.60      114.13     14.00 o 
  -6  12   1      166.39      155.66     12.97 o 
  -5  12   1        9.48       13.67      6.77 o 
  -4  12   1     1359.22     1355.54     56.28 o 
  -3  12   1     2044.00     2033.57     81.52 o 
  -2  12   1      235.98      226.86     20.97 o 
  -1  12   1      476.93      440.72     20.50 o 
   0  12   1     1432.47     1352.45     52.70 o 
   1  12   1      792.85      747.57     31.15 o 
   2  12   1      580.57      534.54     25.00 o 
   3  12   1     2281.22     2427.43    101.03 o 
   4  12   1      303.22      309.33     21.11 o 
   5  12   1       67.23       67.69      8.44 o 
   6  12   1      115.93      130.64     12.20 o 
   7  12   1       10.49       -5.79      8.35 o 
   8  12   1       82.13       83.00     12.08 o 
   9  12   1      290.10      301.80     33.03 o 
  10  12   1      227.15      243.80     23.92 o 
  11  12   1      310.34      280.23     30.68 o 
  12  12   1       12.77        1.40     12.26 o 
  13  12   1        8.89       20.23     16.40 o 
  14  12   1       73.24       77.04     30.42 o 
 -15  13   1        6.88       25.84     27.85 o 
 -14  13   1        0.55       -1.88     13.51 o 
 -13  13   1        3.36       10.08     12.96 o 
 -12  13   1        0.01       -0.05     16.21 o 
 -11  13   1      269.88      259.33     28.94 o 
 -10  13   1       55.50       67.12     16.73 o 
  -9  13   1      230.05      232.11     19.51 o 
  -8  13   1       65.12       61.51      9.69 o 
  -7  13   1       47.30       36.76      9.44 o 
  -6  13   1       88.02       87.70     10.86 o 
  -5  13   1       29.14       29.52      7.33 o 
  -4  13   1     1011.91      937.64     41.30 o 
  -3  13   1      201.21      200.41     14.40 o 
  -2  13   1      559.66      557.81     26.66 o 
  -1  13   1      213.51      210.83     17.28 o 
   0  13   1       17.11       45.94     14.37 o 
   1  13   1      497.20      466.28     24.40 o 
   2  13   1      140.99      134.00     11.25 o 
   3  13   1      824.57      822.94     38.58 o 
   4  13   1      254.13      229.08     21.31 o 
   5  13   1       16.85       13.60      6.88 o 
   6  13   1       27.25       36.47      8.75 o 
   7  13   1       56.52       54.52     20.91 o 
   8  13   1        7.66        4.68     13.61 o 
   9  13   1      224.73      211.90     21.60 o 
  10  13   1       52.00       36.47     14.79 o 
  11  13   1      185.83      193.31     26.20 o 
  12  13   1        4.74       10.37     13.84 o 
  13  13   1        1.37      -15.99     15.99 o 
  14  13   1        0.66       -4.46     20.45 o 
 -14  14   1       22.93       31.35     22.17 o 
 -13  14   1       52.75       41.18     22.33 o 
 -12  14   1      190.63      213.31     30.94 o 
 -11  14   1        2.20       16.01     17.78 o 
 -10  14   1        1.47       -7.48     11.78 o 
  -9  14   1      314.91      300.66     30.27 o 
  -8  14   1       22.50       42.51     13.95 o 
  -7  14   1      843.20      817.99     42.08 o 
  -6  14   1      358.60      321.01     22.13 o 
  -5  14   1      194.53      198.80     15.65 o 
  -4  14   1     1415.94     1438.70     66.52 o 
  -3  14   1       69.31       70.97     10.21 o 
  -2  14   1       16.74       -0.93      8.64 o 
  -1  14   1       19.05        6.97      6.71 o 
   0  14   1       54.47       51.08     10.97 o 
   1  14   1      235.33      237.19     15.84 o 
   2  14   1      170.40      145.33     15.91 o 
   3  14   1       51.01       76.57     12.11 o 
   4  14   1      946.56     1065.94     69.73 o 
   5  14   1       32.78       48.10     12.46 o 
   6  14   1      686.32      724.00     45.77 o 
   7  14   1      193.62      225.86     23.97 o 
   8  14   1        3.91        8.99     11.10 o 
   9  14   1      237.38      199.08     25.73 o 
  10  14   1        8.19        2.53     12.82 o 
  11  14   1        2.62        8.71     11.05 o 
  12  14   1       20.74        1.51     17.32 o 
  13  14   1       26.69       45.88     20.48 o 
 -13  15   1        4.98       -1.08     18.96 o 
 -12  15   1        0.34        5.08     17.39 o 
 -11  15   1        4.51        1.53     14.57 o 
 -10  15   1        7.78        4.10     10.70 o 
  -9  15   1       10.03       10.51     13.54 o 
  -8  15   1       24.74       23.04      9.73 o 
  -7  15   1       32.21       36.81      9.92 o 
  -6  15   1        0.44       -0.86      7.18 o 
  -5  15   1       53.11       47.01      9.78 o 
  -4  15   1        5.09        1.30     10.21 o 
  -3  15   1       10.82       14.40      7.19 o 
  -2  15   1      102.63       98.63     11.61 o 
  -1  15   1      111.55      136.80     13.25 o 
   0  15   1        9.01        2.71      6.93 o 
   1  15   1      653.90      633.98     36.68 o 
   2  15   1        0.54       -7.39     13.00 o 
   3  15   1       43.40       43.93     10.59 o 
   4  15   1        5.74       14.58     10.19 o 
   5  15   1        9.81       27.54     17.30 o 
   6  15   1       19.50       43.13     15.21 o 
   7  15   1        1.02       21.36     19.68 o 
   8  15   1       62.84      101.25     27.66 o 
   9  15   1       66.01       86.37     18.85 o 
  10  15   1       16.04       13.57     15.67 o 
  11  15   1       58.77      114.52     26.64 o 
  12  15   1        2.19      -14.75     15.78 o 
 -12  16   1        6.57       79.72     35.28 o 
 -11  16   1       15.92       -3.37     16.24 o 
 -10  16   1       34.81       18.59     15.79 o 
  -9  16   1       38.81       55.40     17.95 o 
  -8  16   1        4.34       29.72     16.01 o 
  -7  16   1       13.45       37.26     11.85 o 
  -6  16   1        0.92        7.58      9.03 o 
  -5  16   1       12.11       22.99     11.04 o 
  -4  16   1       39.61       51.44     13.47 o 
  -3  16   1       27.81       19.29      8.93 o 
  -2  16   1      158.13      187.02     20.32 o 
  -1  16   1       36.00       63.38     13.63 o 
   0  16   1      178.93      206.55     21.09 o 
   1  16   1      270.91      277.64     31.01 o 
   2  16   1        2.61       16.93     10.19 o 
   3  16   1      115.88      148.88     17.22 o 
   4  16   1       76.74      100.54     16.24 o 
   5  16   1        0.08       -4.66     10.43 o 
   6  16   1        0.43       -1.31     12.30 o 
   7  16   1        4.96        7.10     13.45 o 
   8  16   1        6.73       15.54     14.82 o 
   9  16   1        0.01      -13.01     13.01 o 
  10  16   1      111.05       98.75     29.16 o 
  11  16   1       26.70      -11.17     19.32 o 
 -10  17   1        6.62       21.46     19.83 o 
  -9  17   1        0.02       42.33     27.51 o 
  -8  17   1        0.08       -7.33     16.77 o 
  -7  17   1       10.33       42.91     24.80 o 
  -6  17   1        7.01        4.38     18.17 o 
  -5  17   1       93.84       71.44     19.23 o 
  -4  17   1        0.11        0.51      8.71 o 
  -3  17   1       14.49        5.71     10.29 o 
  -2  17   1       23.00       27.68     13.67 o 
  -1  17   1       16.10       32.73     14.18 o 
   0  17   1        3.22       16.75     10.68 o 
   1  17   1       16.38       -1.79      8.73 o 
   2  17   1        8.26        3.94      9.96 o 
   3  17   1       28.52       18.21     10.69 o 
   4  17   1       28.60       16.35     11.15 o 
   5  17   1        1.46       12.41     12.50 o 
   6  17   1        3.26        7.94     12.63 o 
   7  17   1        0.10        7.33     14.34 o 
   8  17   1       20.24       20.01     16.09 o 
   9  17   1        2.58       -7.01     15.58 o 
  -9  18   1       54.72       53.09     21.97 o 
  -8  18   1        2.00       33.41     26.16 o 
  -7  18   1      458.55      367.87     67.55 o 
  -6  18   1      354.17      368.44     62.04 o 
  -5  18   1       12.17       11.33     14.90 o 
  -4  18   1      230.86      272.62     32.64 o 
  -3  18   1      250.92      237.51     31.83 o 
  -2  18   1       55.26       60.05     17.12 o 
  -1  18   1        1.18       15.91     11.20 o 
   0  18   1       24.13       28.71     14.73 o 
   1  18   1       18.49       16.80     12.41 o 
   2  18   1       73.41       84.29     18.06 o 
   3  18   1      208.55      226.34     25.40 o 
   4  18   1       73.52       88.41     27.86 o 
   5  18   1       16.24        8.58     13.01 o 
   6  18   1      455.87      443.19     44.48 o 
   7  18   1      121.51      148.98     30.00 o 
   8  18   1        0.47        4.79     17.50 o 
  -7  19   1       16.86       39.42     38.33 o 
  -6  19   1       26.42       54.40     36.71 o 
  -5  19   1        0.01       -2.19     18.42 o 
  -4  19   1       42.20       60.28     25.44 o 
  -3  19   1       13.89       28.25     21.10 o 
  -2  19   1        6.63        4.19     10.76 o 
  -1  19   1      105.85      122.82     31.27 o 
   0  19   1        9.40       20.95     15.32 o 
   1  19   1       62.97       33.99     16.01 o 
   2  19   1        3.09       11.11     15.55 o 
   3  19   1       33.66       44.56     23.17 o 
   4  19   1       67.03       84.05     26.57 o 
   5  19   1        1.17        7.33     18.00 o 
   6  19   1        1.45      -12.51     26.00 o 
  -4  20   1       14.71        7.02     25.14 o 
  -3  20   1        2.25       -7.41     19.23 o 
  -2  20   1        1.58        6.11     16.36 o 
  -1  20   1        1.44       16.15     18.17 o 
   0  20   1       88.18       61.03     22.62 o 
   1  20   1       11.78       12.91     16.35 o 
   2  20   1        0.06       21.54     21.54 o 
   3  20   1       50.66       44.68     37.46 o 
 -19   0   2        8.36      -17.74     49.58 o 
 -18   0   2      339.08      359.63     63.29 o 
 -17   0   2       21.70       35.80     23.18 o 
 -16   0   2      364.18      351.42     41.77 o 
 -15   0   2        0.28       12.52     18.94 o 
 -14   0   2      190.94      204.54     26.94 o 
 -13   0   2     5257.56     5613.04    368.30 o 
 -12   0   2       11.33       14.58     10.56 o 
 -11   0   2      251.93      231.92     19.71 o 
 -10   0   2     1170.34     1073.29     59.24 o 
  -9   0   2       65.26       52.40      9.17 o 
  -8   0   2     3323.07     3424.93    211.23 o 
  -7   0   2     2734.62     2454.73    462.80 o 
  -6   0   2       92.55       94.03     19.20 o 
  -5   0   2     4569.59     4956.84    184.98 o 
  -4   0   2       31.60       23.93      4.25 o 
  -3   0   2     9138.69     9278.17    309.20 o 
  -2   0   2     5976.45     5373.11    261.05 o 
  -1   0   2    46679.11    34634.07   1985.74 o 
   0   0   2   123838.47   128052.63   5581.51 o 
   1   0   2     1081.04      901.82    114.14 o 
   2   0   2     1567.75     1459.36     54.21 o 
   3   0   2     1586.68     1549.54     54.24 o 
   4   0   2      428.05      482.91     29.36 o 
   5   0   2     1736.13     1729.64     66.57 o 
   6   0   2     1799.57     1958.17     89.61 o 
   7   0   2      101.54      124.26     11.00 o 
   8   0   2      236.66      228.55     17.64 o 
   9   0   2      289.61      342.27     29.33 o 
  10   0   2        9.49       12.59     10.97 o 
  11   0   2      722.80      704.07     85.73 o 
  12   0   2     1676.32     1685.13    165.60 o 
  13   0   2      426.92      419.38     60.24 o 
  14   0   2       12.03      -11.36     20.79 o 
  15   0   2       25.47       44.17     28.22 o 
  16   0   2       66.62       96.45     96.03 o 
  17   0   2       11.40       41.08     25.61 o 
 -19   1   2       37.61       26.03     55.40 o 
 -18   1   2        0.70      -11.74     18.85 o 
 -17   1   2       17.45       27.24     15.70 o 
 -16   1   2      101.65       84.43     16.82 o 
 -15   1   2       15.74       17.58      9.56 o 
 -14   1   2     1255.66     1131.12     57.01 o 
 -13   1   2      100.40       77.77     11.00 o 
 -12   1   2      298.78      304.09     27.72 o 
 -11   1   2      668.95      696.03     36.99 o 
 -10   1   2       42.86       50.50     14.18 o 
  -9   1   2      144.33      145.17      9.33 o 
  -8   1   2       38.49       64.68      6.49 o 
  -7   1   2     2093.33     2526.76     86.80 o 
  -6   1   2      178.94      143.78      8.33 o 
  -5   1   2      245.52      210.64      8.78 o 
  -4   1   2      510.67      501.59     16.61 o 
  -3   1   2     1378.26     1263.34     56.77 o 
  -2   1   2     2867.42     2658.72     86.80 o 
  -1   1   2      304.78      271.77      7.08 o 
   0   1   2     2502.43     2717.86    177.71 o 
   1   1   2     1807.63     1714.10     90.45 o 
   2   1   2     8102.80     8379.20    242.76 o 
   3   1   2      520.50      563.22     14.82 o 
   4   1   2       37.55       27.49      3.72 o 
   5   1   2     1688.65     1743.24     47.41 o 
   6   1   2        2.76        9.53      4.39 o 
   7   1   2      448.40      399.86     14.94 o 
   8   1   2       82.57       93.95     10.92 o 
   9   1   2        0.03        7.22     10.85 o 
  10   1   2      155.43      143.08     13.29 o 
  11   1   2        2.62        9.97      6.42 o 
  12   1   2       71.01       63.36     14.96 o 
  13   1   2      118.16       95.78     19.18 o 
  14   1   2      200.29      174.45     28.92 o 
  15   1   2      125.11      120.68     24.03 o 
  16   1   2       33.11       34.80     20.50 o 
  17   1   2        0.01       24.96     18.56 o 
 -19   2   2        2.03       13.61     30.42 o 
 -18   2   2       26.27       -0.87     14.85 o 
 -17   2   2       20.21       33.16     13.37 o 
 -16   2   2        1.21       -5.94     10.73 o 
 -15   2   2       16.85       10.97     11.84 o 
 -14   2   2       12.27       11.26     10.49 o 
 -13   2   2        0.21        9.38      7.59 o 
 -12   2   2        1.63       10.99     12.65 o 
 -11   2   2      121.78      111.90     10.70 o 
 -10   2   2      361.95      353.36     16.70 o 
  -9   2   2      125.17      129.24      9.28 o 
  -8   2   2       11.50       14.45      3.77 o 
  -7   2   2       23.95       27.89      6.05 o 
  -6   2   2      857.71      808.71     39.61 o 
  -5   2   2      303.37      286.52      9.24 o 
  -4   2   2      338.58      290.77     14.08 o 
  -3   2   2     1117.44     1046.00     32.88 o 
  -2   2   2     2729.34     2588.69     81.88 o 
  -1   2   2       78.58       68.86      5.97 o 
   0   2   2       12.71       19.46      5.30 o 
   1   2   2     3185.06     3253.21     82.36 o 
   2   2   2      490.32      463.77     18.08 o 
   3   2   2     1640.05     1661.22     43.92 o 
   4   2   2      887.03      835.87     20.69 o 
   5   2   2       41.80       44.66      3.79 o 
   6   2   2       46.74      101.74     11.51 o 
   7   2   2     1425.44     1432.21     59.08 o 
   8   2   2       89.15      106.57     13.67 o 
   9   2   2       20.43       15.23     11.81 o 
  10   2   2        0.50        6.57      8.59 o 
  11   2   2      627.65      619.87     37.46 o 
  12   2   2        2.00        1.84      7.12 o 
  13   2   2      239.45      217.02     23.76 o 
  14   2   2       28.10       -0.32     16.02 o 
  15   2   2       33.05       48.96     18.48 o 
  16   2   2       41.27       37.29     18.79 o 
  17   2   2        0.62      -17.54     17.54 o 
 -19   3   2        0.43       -4.10     18.28 o 
 -18   3   2        0.04      -23.14     23.14 o 
 -17   3   2        2.04       10.77     14.50 o 
 -16   3   2        1.11        3.44     10.62 o 
 -15   3   2        4.65        8.57      9.93 o 
 -14   3   2       29.75       25.61      8.52 o 
 -13   3   2       86.35       71.54     15.11 o 
 -12   3   2       58.40       54.70      9.67 o 
 -11   3   2      240.90      238.35     15.31 o 
 -10   3   2      196.23      196.60     13.84 o 
  -9   3   2       21.44       25.14     10.12 o 
  -8   3   2       24.04       24.37      4.93 o 
  -7   3   2        3.81        3.24      4.01 o 
  -6   3   2     1012.23     1000.99     26.07 o 
  -5   3   2      515.11      508.47     16.75 o 
  -4   3   2      595.38      554.01     18.13 o 
  -3   3   2        4.16        8.32      3.98 o 
  -2   3   2     9859.66     9930.83    195.31 o 
  -1   3   2      398.56      399.72     11.27 o 
   0   3   2    17707.04    19912.48    949.93 o 
   1   3   2     6338.69     6313.28    161.57 o 
   2   3   2     2063.35     2107.15     49.80 o 
   3   3   2      168.30      133.13     11.86 o 
   4   3   2     2272.05     2107.52     58.10 o 
   5   3   2       15.77        9.34      3.17 o 
   6   3   2      922.32      879.24     33.87 o 
   7   3   2      798.68      847.36     37.01 o 
   8   3   2      208.38      235.87     16.50 o 
   9   3   2      144.16      189.93     15.45 o 
  10   3   2        6.72        7.02      7.32 o 
  11   3   2     1588.00     1561.13     83.61 o 
  12   3   2       24.43       58.83     15.32 o 
  13   3   2       33.03       38.62     13.43 o 
  14   3   2      242.60      225.58     32.25 o 
  15   3   2        3.12       16.60     17.55 o 
  16   3   2       48.22       67.46     22.73 o 
  17   3   2        0.12       -0.56     16.17 o 
 -19   4   2       51.46       22.85     25.35 o 
 -18   4   2        0.03       10.03     28.65 o 
 -17   4   2       79.91       68.03     34.91 o 
 -16   4   2       20.06        3.36     12.07 o 
 -15   4   2       40.38       38.34     12.53 o 
 -14   4   2      361.36      336.69     22.26 o 
 -13   4   2        6.73       10.75      6.20 o 
 -12   4   2      360.36      346.46     27.40 o 
 -11   4   2     2002.60     1840.69     77.44 o 
 -10   4   2        2.55        7.42      5.27 o 
  -9   4   2      147.92      130.01      9.42 o 
  -8   4   2      311.15      263.88     12.20 o 
  -7   4   2      237.21      251.59     16.09 o 
  -6   4   2     3758.35     3881.76    105.02 o 
  -5   4   2       84.28       98.28      5.59 o 
  -4   4   2      263.13      250.99     11.24 o 
  -3   4   2     7979.99     7342.43    250.91 o 
  -2   4   2      191.74      215.31      6.37 o 
  -1   4   2     5517.12     5411.76    102.39 o 
   0   4   2     4083.77     4198.40    120.50 o 
   1   4   2      131.48      155.21      5.15 o 
   2   4   2      968.82     1038.41     25.48 o 
   3   4   2       36.97       32.88      5.52 o 
   4   4   2     1755.96     1679.68     67.22 o 
   5   4   2      296.72      297.97     18.19 o 
   6   4   2      794.47      839.93     34.00 o 
   7   4   2     1182.25     1213.26     51.89 o 
   8   4   2      138.01      172.62     13.50 o 
   9   4   2      114.11      138.53     15.48 o 
  10   4   2       15.22       28.79      9.95 o 
  11   4   2       75.43       96.98     14.13 o 
  12   4   2       95.29      118.44     15.49 o 
  13   4   2      110.20      107.50     16.85 o 
  14   4   2      148.17      174.38     29.64 o 
  15   4   2        9.19       13.14     12.97 o 
  16   4   2        3.28       -4.88     15.63 o 
  17   4   2       11.87        0.56     16.95 o 
 -18   5   2       84.48      140.69     35.44 o 
 -17   5   2      198.00      210.02     34.88 o 
 -16   5   2        6.24        4.03     14.96 o 
 -15   5   2        6.13       15.20     13.78 o 
 -14   5   2       18.22       31.05     12.64 o 
 -13   5   2      181.01      143.40     14.04 o 
 -12   5   2      162.35      164.40     17.20 o 
 -11   5   2     1698.77     1667.39     69.52 o 
 -10   5   2       31.94       41.30      8.69 o 
  -9   5   2      327.58      386.19     18.21 o 
  -8   5   2      370.38      389.65     16.68 o 
  -7   5   2        0.09        5.92      3.39 o 
  -6   5   2      175.70      173.43     10.47 o 
  -5   5   2     1764.16     2091.73     51.75 o 
  -4   5   2     1540.54     1591.69     44.86 o 
  -3   5   2       26.31       36.59      4.85 o 
  -2   5   2      432.88      447.41     11.65 o 
  -1   5   2      180.04      186.93      8.28 o 
   0   5   2      225.65      233.52     10.25 o 
   1   5   2      985.57     1027.75     43.68 o 
   2   5   2        0.36        3.76      2.27 o 
   3   5   2        2.75       17.41      4.22 o 
   4   5   2     1876.16     1878.56     57.17 o 
   5   5   2      246.22      277.33     16.99 o 
   6   5   2      105.78      103.98     10.61 o 
   7   5   2      529.20      624.57     31.39 o 
   8   5   2      358.55      414.53     25.25 o 
   9   5   2       92.28       98.25     13.83 o 
  10   5   2      504.33      515.00     34.78 o 
  11   5   2      538.03      468.00     32.26 o 
  12   5   2       46.07       47.97     12.63 o 
  13   5   2       29.93       41.47     12.98 o 
  14   5   2        1.88       21.19     16.85 o 
  15   5   2        4.55      -17.71     17.85 o 
  16   5   2        0.32        9.12     16.09 o 
 -18   6   2       57.75       79.24     30.02 o 
 -17   6   2       42.01       55.70     29.46 o 
 -16   6   2      329.57      375.86     46.90 o 
 -15   6   2       57.04       83.20     26.56 o 
 -14   6   2      161.63      161.62     24.60 o 
 -13   6   2      701.09      675.32     40.60 o 
 -12   6   2       10.04       19.49     13.12 o 
 -11   6   2      261.23      253.73     18.41 o 
 -10   6   2     2202.17     2185.65     84.16 o 
  -9   6   2       79.20       77.50     10.12 o 
  -8   6   2       40.89       46.40      7.89 o 
  -7   6   2      368.71      391.51     15.33 o 
  -6   6   2      196.39      192.65      9.24 o 
  -5   6   2        0.18       15.29      3.43 o 
  -4   6   2       31.98       31.91      4.23 o 
  -3   6   2      922.22      827.72     21.76 o 
  -2   6   2      162.65      135.71      5.59 o 
  -1   6   2     4063.07     4166.55    136.48 o 
   0   6   2     1472.49     1415.69     46.89 o 
   1   6   2       73.42      103.16      9.11 o 
   2   6   2      726.12      651.19     17.84 o 
   3   6   2       69.36       62.89      5.03 o 
   4   6   2       76.49       61.41      4.59 o 
   5   6   2        0.19       29.47     19.93 o 
   6   6   2       41.49       63.04      8.03 o 
   7   6   2      643.86      620.72     36.25 o 
   8   6   2        4.00       21.54     14.59 o 
   9   6   2       77.27      143.44     21.34 o 
  10   6   2      114.80      144.78     18.11 o 
  11   6   2       11.49       16.46     10.98 o 
  12   6   2      399.51      429.08     33.94 o 
  13   6   2      198.20      253.89     27.56 o 
  14   6   2        2.67       17.40     12.42 o 
  15   6   2       11.02       34.53     32.13 o 
  16   6   2       19.12       45.65     20.49 o 
 -18   7   2        2.78        2.94     19.93 o 
 -17   7   2       65.53       60.74     21.42 o 
 -16   7   2       33.85       49.90     20.88 o 
 -15   7   2       39.95       26.11     17.11 o 
 -14   7   2        7.19      -10.43     12.93 o 
 -13   7   2       13.40       -3.57     10.98 o 
 -12   7   2       74.37       81.69     13.71 o 
 -11   7   2      775.12      709.71     34.50 o 
 -10   7   2      109.70      105.61     10.13 o 
  -9   7   2      319.52      257.98     31.35 o 
  -8   7   2      124.70      114.11      9.35 o 
  -7   7   2      102.88      112.89      8.31 o 
  -6   7   2      275.47      242.95     10.64 o 
  -5   7   2       11.81       15.18      5.25 o 
  -4   7   2        0.28       -4.34      5.46 o 
  -3   7   2      168.16      149.83      7.28 o 
  -2   7   2        1.00        9.22      3.78 o 
  -1   7   2        7.56        3.94      2.31 o 
   0   7   2      360.17      376.18     16.97 o 
   1   7   2      773.56      697.97     46.71 o 
   2   7   2       10.82        0.93      5.83 o 
   3   7   2      829.67      862.01     28.01 o 
   4   7   2     1616.40     1735.40     75.14 o 
   5   7   2      141.34      100.78     11.12 o 
   6   7   2       94.46       73.06      9.85 o 
   7   7   2       91.58       82.52     13.61 o 
   8   7   2      189.19      163.99     16.46 o 
   9   7   2       64.63       77.41     12.77 o 
  10   7   2      483.63      511.67     42.04 o 
  11   7   2       40.04       33.80     12.33 o 
  12   7   2      187.01      191.85     23.91 o 
  13   7   2       29.79       20.81     15.69 o 
  14   7   2       10.06       20.75     13.83 o 
  15   7   2       21.13       27.50     17.18 o 
  16   7   2       76.32       72.50     27.12 o 
 -18   8   2        0.00       16.46     20.94 o 
 -17   8   2        4.48       -6.05     14.05 o 
 -16   8   2        3.74       23.64     16.81 o 
 -15   8   2        1.41       20.20     14.89 o 
 -14   8   2        2.77       13.34     11.90 o 
 -13   8   2       20.75       11.00     21.28 o 
 -12   8   2       13.57       39.36     10.72 o 
 -11   8   2        7.30        9.79      8.80 o 
 -10   8   2      150.75      151.87     15.99 o 
  -9   8   2       25.80       17.46      9.38 o 
  -8   8   2       40.30       32.94      8.71 o 
  -7   8   2      142.87      152.55     16.46 o 
  -6   8   2       13.49       21.38      5.16 o 
  -5   8   2      189.81      195.58     12.16 o 
  -4   8   2      134.78      115.07      7.18 o 
  -3   8   2        0.01       -3.19      3.19 o 
  -2   8   2       43.77       43.90      6.70 o 
  -1   8   2       47.33       41.12      6.61 o 
   0   8   2        3.00        1.21      3.06 o 
   1   8   2        9.74       36.04      7.49 o 
   2   8   2      356.10      328.98     13.42 o 
   3   8   2       99.33      123.49      7.84 o 
   4   8   2       26.42       40.15      9.18 o 
   5   8   2      137.54      130.58      8.19 o 
   6   8   2        7.79       -1.33      6.06 o 
   7   8   2       34.27       47.29     11.37 o 
   8   8   2      230.66      225.04     21.05 o 
   9   8   2       44.19       42.96     20.51 o 
  10   8   2        4.44       21.75     11.47 o 
  11   8   2       72.23       84.68     16.11 o 
  12   8   2        8.93       20.92     11.51 o 
  13   8   2        1.72       13.27     19.64 o 
  14   8   2       10.63       20.13     16.13 o 
  15   8   2        8.11       12.51     15.84 o 
  16   8   2        0.04      -21.08     21.08 o 
 -17   9   2        3.32       -4.57     14.61 o 
 -16   9   2       15.60       15.34     16.43 o 
 -15   9   2       91.24       74.30     18.86 o 
 -14   9   2        0.49        9.66     14.32 o 
 -13   9   2       10.10        0.12     17.47 o 
 -12   9   2        6.79       16.73     14.75 o 
 -11   9   2     1168.42      960.00     53.70 o 
 -10   9   2      254.61      211.43     15.14 o 
  -9   9   2      130.56      127.08     13.82 o 
  -8   9   2      139.23      120.06     11.93 o 
  -7   9   2      261.23      258.20     13.60 o 
  -6   9   2      140.04      154.97     11.28 o 
  -5   9   2      260.93      226.17     11.75 o 
  -4   9   2      139.37      153.77     15.92 o 
  -3   9   2       60.05       89.72     12.82 o 
  -2   9   2        2.91       12.47      6.69 o 
  -1   9   2      130.84      159.97     10.52 o 
   0   9   2       48.60       38.96      5.04 o 
   1   9   2      351.29      297.42     10.92 o 
   2   9   2     1116.03     1178.85     42.57 o 
   3   9   2        7.82       16.90      6.39 o 
   4   9   2      910.80      869.11     33.35 o 
   5   9   2      104.64      127.74     10.26 o 
   6   9   2       59.32       79.42     11.20 o 
   7   9   2      417.57      395.00     25.76 o 
   8   9   2        1.08        1.27      9.05 o 
   9   9   2      152.48      141.98     19.05 o 
  10   9   2      118.61      120.84     16.98 o 
  11   9   2        0.66        6.68     10.17 o 
  12   9   2      162.77      164.81     21.47 o 
  13   9   2        0.46      -16.70     16.70 o 
  14   9   2       24.14       45.05     17.76 o 
  15   9   2       20.55       16.41     21.79 o 
 -17  10   2       20.20       18.05     17.95 o 
 -16  10   2       19.73      -12.38     18.54 o 
 -15  10   2      190.22      145.36     25.26 o 
 -14  10   2      159.31      156.76     32.15 o 
 -13  10   2      105.13      114.45     21.18 o 
 -12  10   2        2.46       -0.25     10.11 o 
 -11  10   2      877.70      787.80     46.37 o 
 -10  10   2     1062.22     1138.99     61.17 o 
  -9  10   2      105.25      115.88     12.60 o 
  -8  10   2      183.97      202.76     14.48 o 
  -7  10   2     1189.98     1197.24     50.04 o 
  -6  10   2     1116.06     1091.26     42.70 o 
  -5  10   2       65.63       90.43      8.80 o 
  -4  10   2      342.64      373.02     15.76 o 
  -3  10   2      385.35      319.95     18.38 o 
  -2  10   2      826.94      801.92     27.69 o 
  -1  10   2      671.26      602.23     21.23 o 
   0  10   2      227.69      238.92     11.26 o 
   1  10   2      286.41      308.12     21.32 o 
   2  10   2      401.68      421.62     33.76 o 
   3  10   2       53.80       87.91      9.11 o 
   4  10   2        4.97        2.78      4.72 o 
   5  10   2      155.83      171.86     12.40 o 
   6  10   2     1030.74     1060.94     53.54 o 
   7  10   2      457.90      426.48     27.36 o 
   8  10   2      263.74      224.20     21.71 o 
   9  10   2       55.79       87.92     15.74 o 
  10  10   2      343.72      356.41     35.19 o 
  11  10   2       90.54      140.33     28.55 o 
  12  10   2      183.10      235.67     26.29 o 
  13  10   2       96.16      114.40     23.28 o 
  14  10   2       25.12       20.34     18.16 o 
  15  10   2        1.59       -2.60     20.38 o 
 -16  11   2        7.67       25.26     20.89 o 
 -15  11   2        3.76       30.61     17.23 o 
 -14  11   2        0.29       -7.20     16.43 o 
 -13  11   2       33.61       21.77     16.65 o 
 -12  11   2       63.47       43.37     17.95 o 
 -11  11   2      637.01      616.49     43.70 o 
 -10  11   2     1693.45     1508.77     80.58 o 
  -9  11   2       42.82       45.64     14.20 o 
  -8  11   2        8.62       20.85      8.75 o 
  -7  11   2        1.21       27.19      8.41 o 
  -6  11   2      106.79      110.93     11.18 o 
  -5  11   2      664.66      636.56     30.08 o 
  -4  11   2      292.51      283.55     21.76 o 
  -3  11   2       42.76       64.60      7.82 o 
  -2  11   2       66.81       59.71     11.61 o 
  -1  11   2       30.77       29.88      9.77 o 
   0  11   2      283.81      291.51     25.52 o 
   1  11   2      125.70      129.26     12.65 o 
   2  11   2       17.56       31.42      9.39 o 
   3  11   2      220.62      238.66     22.16 o 
   4  11   2       77.38       72.83     11.83 o 
   5  11   2       67.15       85.14     10.52 o 
   6  11   2       33.32       43.16     10.16 o 
   7  11   2       13.81       16.47      8.51 o 
   8  11   2       94.97      109.86     16.82 o 
   9  11   2       36.77       19.40     10.62 o 
  10  11   2      208.26      200.93     23.51 o 
  11  11   2        1.85       24.19     14.88 o 
  12  11   2        0.49      -10.53     13.88 o 
  13  11   2        0.15       15.65     17.04 o 
  14  11   2        0.41        1.60     16.18 o 
 -15  12   2       36.20       63.31     21.90 o 
 -14  12   2       28.26       41.88     20.65 o 
 -13  12   2        4.48       34.11     18.60 o 
 -12  12   2       81.54      102.80     22.27 o 
 -11  12   2      106.15      113.70     19.02 o 
 -10  12   2      145.30      166.32     18.05 o 
  -9  12   2       80.96       63.74     11.81 o 
  -8  12   2        8.84       -8.51      8.51 o 
  -7  12   2       36.40       44.51     11.01 o 
  -6  12   2       60.54       63.33     11.00 o 
  -5  12   2        6.58       10.37      9.15 o 
  -4  12   2      496.71      457.66     21.50 o 
  -3  12   2      376.12      362.00     18.26 o 
  -2  12   2      139.22      128.92      9.33 o 
  -1  12   2      436.25      445.09     26.39 o 
   0  12   2      395.19      360.24     23.51 o 
   1  12   2        8.29       -7.07      8.37 o 
   2  12   2       66.60       93.13     13.78 o 
   3  12   2      352.19      424.63     46.52 o 
   4  12   2        2.87        2.26      7.57 o 
   5  12   2       73.35       77.61     10.90 o 
   6  12   2       10.13       18.20     10.98 o 
   7  12   2       23.98       14.19     12.52 o 
   8  12   2      181.81      152.37     21.22 o 
   9  12   2       15.64       38.85     15.89 o 
  10  12   2       60.56       31.83     16.18 o 
  11  12   2        5.97       30.98     15.12 o 
  12  12   2        3.72        1.03     10.54 o 
  13  12   2       20.22       49.72     19.71 o 
 -15  13   2        1.20      -15.85     19.57 o 
 -14  13   2        0.89       10.80     16.33 o 
 -13  13   2        1.59        7.18     14.51 o 
 -12  13   2      127.19      149.52     26.91 o 
 -11  13   2        0.07       47.69     16.98 o 
 -10  13   2        1.53       21.13     13.32 o 
  -9  13   2       20.64       17.14      9.30 o 
  -8  13   2       62.83       47.05     10.85 o 
  -7  13   2      147.72      120.54     11.76 o 
  -6  13   2       79.01       73.72      9.26 o 
  -5  13   2        5.63       -7.27      8.43 o 
  -4  13   2      455.02      433.42     23.30 o 
  -3  13   2      108.81       89.69      8.88 o 
  -2  13   2      197.91      205.98     19.83 o 
  -1  13   2        0.04        3.06      6.28 o 
   0  13   2      215.95      197.59     15.66 o 
   1  13   2      124.57      105.67     13.08 o 
   2  13   2      102.79      126.34     14.89 o 
   3  13   2      437.50      438.37     26.81 o 
   4  13   2       64.48       78.80     11.47 o 
   5  13   2       24.79       34.82     10.69 o 
   6  13   2      574.96      540.56     41.88 o 
   7  13   2        3.82       28.84     13.63 o 
   8  13   2       41.96       58.18     20.40 o 
   9  13   2        0.19       11.13     14.02 o 
  10  13   2       51.47       12.48     16.43 o 
  11  13   2      365.71      403.87     46.72 o 
  12  13   2       80.70       66.15     21.31 o 
  13  13   2        0.46       -3.52     16.14 o 
 -14  14   2       26.35       24.02     22.16 o 
 -13  14   2       42.79       25.92     18.16 o 
 -12  14   2       32.31       10.02     24.75 o 
 -11  14   2       18.49       30.31     14.13 o 
 -10  14   2       73.25       58.12     17.95 o 
  -9  14   2      113.29      121.16     15.79 o 
  -8  14   2       26.54       29.78     10.47 o 
  -7  14   2      285.92      308.50     23.93 o 
  -6  14   2      245.29      207.77     19.86 o 
  -5  14   2      151.19      150.70     13.33 o 
  -4  14   2      301.34      288.13     18.06 o 
  -3  14   2       53.30       49.87     15.23 o 
  -2  14   2        0.07       20.10      8.82 o 
  -1  14   2      435.26      422.36     27.39 o 
   0  14   2        3.88       17.16     11.63 o 
   1  14   2      129.25      113.57     12.16 o 
   2  14   2       58.33       70.67     14.49 o 
   3  14   2       31.83       76.59     15.76 o 
   4  14   2      581.85      541.29     54.55 o 
   5  14   2      118.51      107.71     19.70 o 
   6  14   2      132.00      165.03     22.63 o 
   7  14   2      383.18      372.52     39.88 o 
   8  14   2      203.07      171.11     27.73 o 
   9  14   2       14.53       20.62     16.37 o 
  10  14   2      121.12      126.77     26.43 o 
  11  14   2        0.64       12.88     16.66 o 
  12  14   2       61.32       67.47     22.61 o 
 -13  15   2       53.42       46.92     27.23 o 
 -12  15   2        9.36       20.19     20.97 o 
 -11  15   2        0.00        6.65     13.90 o 
 -10  15   2       13.88        6.56     18.53 o 
  -9  15   2       40.57       51.48     13.79 o 
  -8  15   2       14.88       12.73     14.16 o 
  -7  15   2       48.28       53.27     17.40 o 
  -6  15   2       36.32        5.38      9.86 o 
  -5  15   2       35.47       37.31      9.62 o 
  -4  15   2      120.86      112.18     13.83 o 
  -3  15   2      262.27      248.56     22.24 o 
  -2  15   2       80.22       72.63     13.68 o 
  -1  15   2      496.61      464.94     32.41 o 
   0  15   2       61.89      103.08     14.62 o 
   1  15   2       26.81       22.90      9.86 o 
   2  15   2      247.90      240.41     22.24 o 
   3  15   2       47.72       47.09     13.14 o 
   4  15   2      106.11      114.60     28.88 o 
   5  15   2       37.39       44.47     21.53 o 
   6  15   2        0.31       -3.39     14.31 o 
   7  15   2       57.18       87.08     20.60 o 
   8  15   2       12.91       20.23     12.68 o 
   9  15   2       14.76        8.51     11.35 o 
  10  15   2      104.28      150.39     29.60 o 
  11  15   2       84.71      139.17     25.73 o 
 -12  16   2       18.67       61.59     31.86 o 
 -11  16   2       74.53       97.12     29.32 o 
 -10  16   2      231.61      293.46     45.58 o 
  -9  16   2      165.76      203.43     43.77 o 
  -8  16   2       58.58       82.93     20.46 o 
  -7  16   2        0.19       -1.64     11.82 o 
  -6  16   2       34.03       35.55     14.23 o 
  -5  16   2      124.09      144.17     20.79 o 
  -4  16   2      329.80      335.89     28.06 o 
  -3  16   2      120.85      125.70     18.07 o 
  -2  16   2      266.63      221.00     21.75 o 
  -1  16   2      878.95      828.91     53.64 o 
   0  16   2     1179.06     1236.50     85.80 o 
   1  16   2      381.71      361.05     28.09 o 
   2  16   2      119.76      127.75     21.38 o 
   3  16   2      257.94      295.76     37.19 o 
   4  16   2       41.67       71.91     16.67 o 
   5  16   2        1.19       -1.59     11.09 o 
   6  16   2        0.94       17.77     14.20 o 
   7  16   2       15.96       20.25     13.46 o 
   8  16   2       28.47       32.71     16.51 o 
   9  16   2       29.68       32.42     16.85 o 
  10  16   2        0.17      -12.88     15.87 o 
 -10  17   2        7.24       19.47     32.13 o 
  -9  17   2        9.79       30.10     18.35 o 
  -8  17   2        0.40        7.35     16.63 o 
  -7  17   2        3.23        3.76     13.51 o 
  -6  17   2       33.83       19.08     19.76 o 
  -5  17   2       26.98       32.42     13.74 o 
  -4  17   2        2.80      -10.71     12.32 o 
  -3  17   2       63.34       39.34     13.14 o 
  -2  17   2       21.48       32.17     12.55 o 
  -1  17   2      116.69      146.74     19.72 o 
   0  17   2        0.06      -10.21     10.21 o 
   1  17   2       54.02       52.34     12.62 o 
   2  17   2      152.74      139.96     19.93 o 
   3  17   2        0.02       -3.27      9.87 o 
   4  17   2       22.81       20.49     12.49 o 
   5  17   2       38.07       38.74     13.89 o 
   6  17   2       40.64        4.69     12.96 o 
   7  17   2       24.89       26.01     20.37 o 
   8  17   2        1.01       -2.73     15.58 o 
  -9  18   2        3.81       23.22     25.80 o 
  -8  18   2       16.63        3.55     18.41 o 
  -7  18   2        5.63       23.15     21.31 o 
  -6  18   2        0.19       23.33     18.64 o 
  -5  18   2        6.80       14.60     13.94 o 
  -4  18   2        0.11        1.15     11.47 o 
  -3  18   2       45.75       50.53     23.86 o 
  -2  18   2       36.53       66.10     15.15 o 
  -1  18   2      134.04      156.23     20.70 o 
   0  18   2      148.02      154.97     20.64 o 
   1  18   2       69.24       76.96     23.77 o 
   2  18   2       14.27       19.90     18.05 o 
   3  18   2        0.41        6.26     10.12 o 
   4  18   2        0.35        6.17     13.62 o 
   5  18   2        3.98        4.48     15.03 o 
   6  18   2        1.02       -9.10     15.73 o 
   7  18   2        2.71       -3.84     13.47 o 
  -7  19   2        4.60       -7.86     23.49 o 
  -6  19   2        1.43      -18.44     20.48 o 
  -5  19   2        5.07       -6.43     19.81 o 
  -4  19   2       49.76       48.18     24.19 o 
  -3  19   2       77.55       87.93     24.65 o 
  -2  19   2       11.93       16.60     15.51 o 
  -1  19   2        0.09        3.91     11.74 o 
   0  19   2        7.57       -5.38     11.47 o 
   1  19   2        0.21       -6.38     12.05 o 
   2  19   2       79.01       79.44     21.99 o 
   3  19   2       24.42        6.80     13.08 o 
   4  19   2        2.05       14.41     14.97 o 
   5  19   2       51.78       56.32     25.44 o 
  -3  20   2       30.04       27.08     24.27 o 
  -2  20   2       21.76        9.67     19.09 o 
  -1  20   2      286.82      362.29     53.14 o 
   0  20   2      163.65      241.70     49.98 o 
   1  20   2       13.31       31.59     30.04 o 
 -19   1   3       57.41       57.24     73.05 o 
 -18   1   3        6.68       70.37     57.40 o 
 -17   1   3       23.13       12.75     22.27 o 
 -16   1   3       61.73       57.60     16.76 o 
 -15   1   3      106.98       59.25     13.90 o 
 -14   1   3      237.13      200.26     17.03 o 
 -13   1   3      204.69      180.38     19.08 o 
 -12   1   3      165.83      189.83     14.32 o 
 -11   1   3        2.63       11.04      8.82 o 
 -10   1   3       87.72       83.12     10.68 o 
  -9   1   3       54.02       66.82     10.53 o 
  -8   1   3      978.70      958.83     36.98 o 
  -7   1   3       38.78       26.36      7.61 o 
  -6   1   3     1273.46     1332.45     42.73 o 
  -5   1   3      361.57      287.88     10.60 o 
  -4   1   3     1001.46     1023.29     60.27 o 
  -3   1   3     5408.45     5433.15    157.18 o 
  -2   1   3     2298.11     1926.63    106.92 o 
  -1   1   3      396.84      355.39     15.79 o 
   0   1   3      352.28      293.48     20.16 o 
   1   1   3      414.15      440.45     17.13 o 
   2   1   3      398.30      385.90     15.40 o 
   3   1   3       70.32       71.29      5.07 o 
   4   1   3       48.07       62.83      5.67 o 
   5   1   3      331.54      329.63     12.82 o 
   6   1   3        2.65       -1.05      6.43 o 
   7   1   3      456.20      448.62     18.90 o 
   8   1   3       58.40       64.77      8.40 o 
   9   1   3      135.14      122.15     16.58 o 
  10   1   3      109.99      126.76     15.94 o 
  11   1   3        2.18        5.61     12.30 o 
  12   1   3       71.93      117.55     23.16 o 
  13   1   3       96.46      132.79     24.68 o 
  14   1   3        2.68        3.77     22.42 o 
  15   1   3      163.03      201.94     37.18 o 
  16   1   3        0.10       24.80     18.08 o 
 -19   2   3       99.29      102.10     53.05 o 
 -18   2   3       38.49       89.83     79.53 o 
 -17   2   3      239.54      280.82     35.20 o 
 -16   2   3       73.28       94.88     25.57 o 
 -15   2   3       16.40        8.66      9.50 o 
 -14   2   3      637.16      550.36     39.27 o 
 -13   2   3        4.53        7.12      6.34 o 
 -12   2   3      201.32      173.56     12.94 o 
 -11   2   3      291.39      262.48     16.09 o 
 -10   2   3      692.66      671.79     30.02 o 
  -9   2   3      765.96      706.62     38.36 o 
  -8   2   3     1078.49     1051.53     56.48 o 
  -7   2   3     1679.28     1461.43     78.52 o 
  -6   2   3      408.58      374.43     11.47 o 
  -5   2   3      558.32      500.32     12.08 o 
  -4   2   3     3449.36     3436.35    107.27 o 
  -3   2   3      136.71      136.78      7.39 o 
  -2   2   3      866.51      918.49     23.24 o 
  -1   2   3      453.93      486.96     15.94 o 
   0   2   3     1893.34     2044.54     59.20 o 
   1   2   3       32.52       29.71      4.41 o 
   2   2   3     1195.08     1184.68     37.82 o 
   3   2   3        0.45        9.87      4.86 o 
   4   2   3      163.58      142.12     12.22 o 
   5   2   3      530.47      544.41     18.58 o 
   6   2   3      211.73      221.17     11.20 o 
   7   2   3      219.68      212.33     10.71 o 
   8   2   3      406.23      386.26     23.05 o 
   9   2   3     1051.00     1049.88     67.07 o 
  10   2   3      282.32      286.61     22.61 o 
  11   2   3      323.43      314.59     23.76 o 
  12   2   3      160.46      156.52     25.46 o 
  13   2   3        0.96       10.91     12.69 o 
  14   2   3       24.98       30.56     19.26 o 
  15   2   3      118.21      112.41     27.00 o 
  16   2   3       11.62       30.87     17.13 o 
 -19   3   3        8.71       14.93     28.46 o 
 -18   3   3        4.35       40.73     49.74 o 
 -17   3   3        0.00        1.90     10.57 o 
 -16   3   3        0.95       18.75     12.78 o 
 -15   3   3       90.75       89.88     16.20 o 
 -14   3   3       12.86       15.73      8.13 o 
 -13   3   3      225.86      227.71     16.30 o 
 -12   3   3      249.06      236.05     24.28 o 
 -11   3   3        0.76       11.42      6.10 o 
 -10   3   3       42.49       70.24     15.21 o 
  -9   3   3        7.35       12.84      4.60 o 
  -8   3   3     2735.28     3004.70    101.24 o 
  -7   3   3      535.87      526.76     36.21 o 
  -6   3   3      499.91      522.99     23.93 o 
  -5   3   3        6.99       -5.62      5.62 o 
  -4   3   3       63.16       70.13      8.46 o 
  -3   3   3     2244.44     2391.63     57.71 o 
  -2   3   3      563.91      560.94     15.26 o 
  -1   3   3     3240.87     3235.51     81.72 o 
   0   3   3       95.93      107.87      5.66 o 
   1   3   3      290.07      274.07     11.40 o 
   2   3   3     1286.38     1244.87     40.08 o 
   3   3   3       75.35       68.23      5.00 o 
   4   3   3      702.35      743.03     26.03 o 
   5   3   3      282.38      313.40     13.70 o 
   6   3   3        1.82        7.01      6.82 o 
   7   3   3      416.40      456.44     29.12 o 
   8   3   3        2.04        5.40      7.27 o 
   9   3   3       69.63       83.88     15.90 o 
  10   3   3      134.56      158.52     21.10 o 
  11   3   3       36.95       57.58     12.47 o 
  12   3   3        4.17       -2.12     11.20 o 
  13   3   3       40.46       16.87     21.99 o 
  14   3   3        0.35       48.61     19.95 o 
  15   3   3        2.97      -12.28     15.30 o 
  16   3   3       28.31       34.65     22.22 o 
 -19   4   3        3.52       52.93     34.51 o 
 -18   4   3        2.24       -4.75     12.97 o 
 -17   4   3       46.39       23.55     19.98 o 
 -16   4   3        6.99        2.81     13.37 o 
 -15   4   3      167.05      156.37     30.91 o 
 -14   4   3      401.19      346.62     31.40 o 
 -13   4   3       48.25       50.21     10.85 o 
 -12   4   3       14.85       13.62      6.37 o 
 -11   4   3      113.25      114.35     20.36 o 
 -10   4   3       82.64       90.20     13.66 o 
  -9   4   3      163.55      168.28      8.64 o 
  -8   4   3      918.82      988.73     45.27 o 
  -7   4   3     1779.91     1872.65     75.65 o 
  -6   4   3       60.03       59.15      7.26 o 
  -5   4   3     1136.13     1195.86     44.27 o 
  -4   4   3       23.72       42.42      6.31 o 
  -3   4   3      391.73      417.97     16.26 o 
  -2   4   3       84.87       98.93      4.73 o 
  -1   4   3      273.63      299.94      9.35 o 
   0   4   3     1860.73     1835.82     53.65 o 
   1   4   3        1.67        5.61      2.69 o 
   2   4   3     3025.28     3142.62     89.82 o 
   3   4   3      529.14      474.67     28.14 o 
   4   4   3      632.66      676.70     21.90 o 
   5   4   3      841.63      733.42     47.58 o 
   6   4   3        2.29       -3.77      6.11 o 
   7   4   3        3.39        4.83      6.90 o 
   8   4   3      123.65      146.82     14.72 o 
   9   4   3      256.59      290.70     20.89 o 
  10   4   3      285.60      321.88     26.27 o 
  11   4   3      323.01      324.77     25.60 o 
  12   4   3        0.50       -1.86      8.29 o 
  13   4   3       38.61       71.65     20.18 o 
  14   4   3       43.83       25.72     14.56 o 
  15   4   3       62.66       38.51     26.84 o 
  16   4   3        8.33       22.54     18.85 o 
 -19   5   3       12.05       28.06     36.37 o 
 -18   5   3       19.98       34.90     18.81 o 
 -17   5   3       12.08       12.74     18.35 o 
 -16   5   3        7.26        2.76     13.99 o 
 -15   5   3       82.38       84.09     16.20 o 
 -14   5   3        1.35        5.74     16.96 o 
 -13   5   3       33.19       23.52     11.34 o 
 -12   5   3        7.43       12.87      9.73 o 
 -11   5   3      139.58      169.53     17.57 o 
 -10   5   3      746.64      770.60     42.35 o 
  -9   5   3      788.04      814.65     41.38 o 
  -8   5   3       45.84       40.44     10.05 o 
  -7   5   3        9.74       11.86      6.23 o 
  -6   5   3      249.72      232.46     15.17 o 
  -5   5   3     1098.92     1121.93     42.54 o 
  -4   5   3      108.39      137.18      9.14 o 
  -3   5   3       28.11       35.46      6.64 o 
  -2   5   3      484.65      465.32     13.17 o 
  -1   5   3     2029.65     1935.10     64.70 o 
   0   5   3     4535.44     4608.00    163.94 o 
   1   5   3      252.63      255.82     27.85 o 
   2   5   3       12.34       10.17      3.55 o 
   3   5   3       10.97       31.64      4.24 o 
   4   5   3       93.79       72.74      6.34 o 
   5   5   3      708.41      586.92     27.44 o 
   6   5   3      117.06      117.97     11.15 o 
   7   5   3      137.83      138.07     17.22 o 
   8   5   3      975.50      964.64     52.70 o 
   9   5   3      114.58      115.30     14.80 o 
  10   5   3      155.69      146.87     17.55 o 
  11   5   3       63.40       63.98     14.94 o 
  12   5   3       39.46       49.20     15.10 o 
  13   5   3       59.59       90.13     22.59 o 
  14   5   3       20.50       36.23     20.56 o 
  15   5   3       32.06       50.17     27.67 o 
  16   5   3        0.14       -8.88     22.40 o 
 -18   6   3       19.23       12.75     17.20 o 
 -17   6   3       68.03       96.87     26.43 o 
 -16   6   3       27.99       36.88     17.58 o 
 -15   6   3       71.01       86.77     21.85 o 
 -14   6   3       23.86       58.71     17.53 o 
 -13   6   3      411.13      365.22     30.12 o 
 -12   6   3       42.57       34.77     10.62 o 
 -11   6   3      194.67      169.30     18.71 o 
 -10   6   3      114.45      133.34     16.11 o 
  -9   6   3        0.28       14.25     18.26 o 
  -8   6   3      359.12      339.61     22.70 o 
  -7   6   3      378.66      382.09     20.78 o 
  -6   6   3      455.65      424.66     19.94 o 
  -5   6   3      630.24      632.13     26.51 o 
  -4   6   3      176.35      164.58     10.96 o 
  -3   6   3      215.70      210.62      8.08 o 
  -2   6   3       26.02       45.94      5.26 o 
  -1   6   3     1145.82     1173.74     41.59 o 
   0   6   3     2086.47     2263.98     80.59 o 
   1   6   3      416.23      425.65     48.40 o 
   2   6   3        7.91        7.58      4.43 o 
   3   6   3       11.87       11.29      6.56 o 
   4   6   3       83.60       86.84      6.05 o 
   5   6   3      362.11      312.14     16.70 o 
   6   6   3       41.20       39.70      9.98 o 
   7   6   3       48.64       85.50     10.48 o 
   8   6   3        6.09       20.18     21.09 o 
   9   6   3       11.92       26.96     15.30 o 
  10   6   3      600.92      674.23     45.55 o 
  11   6   3        3.93        3.40     12.21 o 
  12   6   3       11.76        7.18     11.68 o 
  13   6   3      113.17      141.59     19.73 o 
  14   6   3       17.22       15.33     15.29 o 
  15   6   3        0.01        4.43     15.45 o 
 -18   7   3       17.54       47.93     23.55 o 
 -17   7   3      136.70      112.54     28.26 o 
 -16   7   3       10.97       26.01     15.27 o 
 -15   7   3       50.66       65.89     18.27 o 
 -14   7   3       50.88       67.81     13.75 o 
 -13   7   3        2.25       15.31      9.10 o 
 -12   7   3       16.51       14.22      9.16 o 
 -11   7   3     1695.89     1677.49     87.14 o 
 -10   7   3      384.93      385.33     34.08 o 
  -9   7   3        0.78       -7.09      7.09 o 
  -8   7   3      508.51      540.68     29.13 o 
  -7   7   3       52.90       64.05      9.19 o 
  -6   7   3       55.03       31.70      6.80 o 
  -5   7   3      352.34      348.97     18.49 o 
  -4   7   3     1817.80     1815.80     72.38 o 
  -3   7   3       27.71       27.78      4.71 o 
  -2   7   3      999.54      931.55     34.11 o 
  -1   7   3     1413.44     1470.30     53.31 o 
   0   7   3      691.52      694.26     27.63 o 
   1   7   3      194.42      239.80     17.84 o 
   2   7   3      197.49      197.29     16.43 o 
   3   7   3       23.78       24.05      7.35 o 
   4   7   3      199.86      176.93     12.99 o 
   5   7   3       64.18       65.71      7.49 o 
   6   7   3      122.52      155.53     15.06 o 
   7   7   3      630.96      572.79     34.01 o 
   8   7   3      289.44      317.65     23.15 o 
   9   7   3      510.16      513.67     37.72 o 
  10   7   3       61.73       64.29     14.55 o 
  11   7   3       47.61       55.98     14.08 o 
  12   7   3      115.60      138.54     28.04 o 
  13   7   3        3.96       28.45     19.00 o 
  14   7   3       12.46       30.46     22.93 o 
  15   7   3        5.60       -4.32     16.05 o 
 -18   8   3       50.19       56.85     33.90 o 
 -17   8   3      210.40      244.83     37.82 o 
 -16   8   3       61.59       69.73     27.42 o 
 -15   8   3        4.88       26.10     17.23 o 
 -14   8   3       75.03      113.66     25.46 o 
 -13   8   3        8.39       -1.21      8.70 o 
 -12   8   3      462.65      499.74     43.83 o 
 -11   8   3      281.69      259.66     22.32 o 
 -10   8   3        0.96        7.30      7.12 o 
  -9   8   3      739.34      745.16     42.61 o 
  -8   8   3      666.87      616.32     35.49 o 
  -7   8   3      821.43      921.57     44.64 o 
  -6   8   3      450.52      452.80     23.92 o 
  -5   8   3      198.26      168.97      8.15 o 
  -4   8   3     2574.73     2769.77     86.03 o 
  -3   8   3      745.28      696.07     21.16 o 
  -2   8   3        9.48        3.03      7.42 o 
  -1   8   3      377.54      361.24     17.68 o 
   0   8   3      690.80      707.57     31.14 o 
   1   8   3       11.84       21.78      6.18 o 
   2   8   3      288.07      305.35     18.29 o 
   3   8   3     1584.35     1680.43     70.27 o 
   4   8   3      303.88      333.74     18.23 o 
   5   8   3      223.22      204.71     13.83 o 
   6   8   3       58.33       77.26      9.28 o 
   7   8   3       50.89       56.84      9.97 o 
   8   8   3      778.55      718.23     41.49 o 
   9   8   3       62.90       83.15     15.25 o 
  10   8   3       37.91       40.45     18.48 o 
  11   8   3       22.18       10.85     11.65 o 
  12   8   3      127.66      119.12     20.53 o 
  13   8   3       12.00      -10.18     18.03 o 
  14   8   3        0.66       36.11     24.29 o 
  15   8   3       39.56       22.19     20.88 o 
 -17   9   3        9.17        8.43     17.83 o 
 -16   9   3       14.33       -6.95     14.88 o 
 -15   9   3      113.23      107.05     24.56 o 
 -14   9   3        0.05        2.44     12.72 o 
 -13   9   3      176.13      144.89     18.78 o 
 -12   9   3        0.73        0.09     12.79 o 
 -11   9   3      647.38      586.54     37.89 o 
 -10   9   3      182.12      174.68     18.35 o 
  -9   9   3        1.69       -6.08      9.77 o 
  -8   9   3      284.96      283.62     21.02 o 
  -7   9   3        0.09       -8.31      8.31 o 
  -6   9   3       17.24       28.18      7.32 o 
  -5   9   3      954.13      917.65     32.15 o 
  -4   9   3       33.41       35.40      4.78 o 
  -3   9   3      668.51      662.86     28.85 o 
  -2   9   3      859.10      827.51     36.57 o 
  -1   9   3       62.16       67.84      8.46 o 
   0   9   3       60.68       97.10     16.81 o 
   1   9   3       30.70       48.18     17.02 o 
   2   9   3       81.99      118.80     17.04 o 
   3   9   3        7.09       39.52     11.22 o 
   4   9   3      578.64      564.58     26.54 o 
   5   9   3      489.42      474.92     32.23 o 
   6   9   3       77.79       75.78     15.00 o 
   7   9   3      253.64      233.52     18.01 o 
   8   9   3      589.64      588.85     38.51 o 
   9   9   3       61.72       67.25     17.13 o 
  10   9   3      186.91      182.50     26.49 o 
  11   9   3       36.66       30.01     16.06 o 
  12   9   3       12.79       28.05     16.57 o 
  13   9   3      121.90      183.67     33.86 o 
  14   9   3        7.02      -19.60     22.98 o 
 -17  10   3        3.99       19.03     22.86 o 
 -16  10   3        0.00       -1.98     14.62 o 
 -15  10   3        9.45        6.38     15.96 o 
 -14  10   3       10.58       16.82     15.18 o 
 -13  10   3      120.32      107.68     19.51 o 
 -12  10   3       36.63       24.05     12.72 o 
 -11  10   3       17.45       16.68     13.72 o 
 -10  10   3        7.06       18.78      9.32 o 
  -9  10   3      219.27      203.65     19.88 o 
  -8  10   3      448.92      485.99     29.59 o 
  -7  10   3      204.78      196.78     16.09 o 
  -6  10   3      400.89      402.93     23.27 o 
  -5  10   3      397.84      380.08     20.26 o 
  -4  10   3      106.13       90.95     10.99 o 
  -3  10   3       58.62       88.02     13.02 o 
  -2  10   3        4.75       13.32      6.05 o 
  -1  10   3      230.15      209.81     15.27 o 
   0  10   3       25.42       47.29     10.89 o 
   1  10   3      280.95      250.63     17.87 o 
   2  10   3      109.45      132.87     17.80 o 
   3  10   3      194.33      231.92     23.57 o 
   4  10   3      247.30      245.84     24.74 o 
   5  10   3      390.72      392.48     31.00 o 
   6  10   3        1.93        4.49      8.41 o 
   7  10   3      255.25      229.10     27.39 o 
   8  10   3        4.87        3.29     10.40 o 
   9  10   3        4.09        1.63     11.32 o 
  10  10   3       58.38       57.06     18.99 o 
  11  10   3       18.99       18.78     16.28 o 
  12  10   3       16.45        3.67     16.43 o 
  13  10   3        3.66       13.37     17.63 o 
  14  10   3        1.20      -21.68     21.68 o 
 -16  11   3       18.84       51.51     25.30 o 
 -15  11   3       13.37       20.96     15.90 o 
 -14  11   3        2.24       15.88     16.40 o 
 -13  11   3        1.48       17.53     16.78 o 
 -12  11   3       46.72       54.10     15.28 o 
 -11  11   3       15.22       43.98     14.81 o 
 -10  11   3        2.86       14.64     11.14 o 
  -9  11   3      181.00      184.14     20.07 o 
  -8  11   3      218.62      217.52     20.03 o 
  -7  11   3       20.98       20.81     13.92 o 
  -6  11   3       80.94       82.26     10.48 o 
  -5  11   3       49.93       40.74      8.71 o 
  -4  11   3       25.78       29.58     15.62 o 
  -3  11   3      134.13      108.07     11.44 o 
  -2  11   3       87.16      101.12     12.01 o 
  -1  11   3      671.31      640.35     34.66 o 
   0  11   3      776.34      714.36     36.11 o 
   1  11   3       87.06      109.54     12.50 o 
   2  11   3       80.02       55.48     17.74 o 
   3  11   3      116.45      101.89     12.83 o 
   4  11   3      174.27      173.18     17.02 o 
   5  11   3      484.00      499.77     38.37 o 
   6  11   3       81.92       66.12     15.96 o 
   7  11   3       43.67       59.75     14.90 o 
   8  11   3      252.14      231.63     24.77 o 
   9  11   3      281.43      327.68     36.45 o 
  10  11   3      214.12      155.00     24.48 o 
  11  11   3        2.27        7.52     21.22 o 
  12  11   3       22.56       54.45     26.07 o 
  13  11   3        9.46       26.94     17.69 o 
 -15  12   3      156.44      159.73     32.19 o 
 -14  12   3      239.17      215.83     33.97 o 
 -13  12   3       42.07       33.08     16.64 o 
 -12  12   3       65.90      108.21     23.74 o 
 -11  12   3        3.94       32.55     11.28 o 
 -10  12   3      121.32      133.11     18.39 o 
  -9  12   3      326.67      335.67     25.22 o 
  -8  12   3       16.87       37.97     16.41 o 
  -7  12   3       93.83       93.30     13.64 o 
  -6  12   3        3.78       11.19     12.17 o 
  -5  12   3       57.21       76.49     15.26 o 
  -4  12   3      828.78      893.67     45.66 o 
  -3  12   3      525.33      505.74     37.42 o 
  -2  12   3      100.77       92.69     12.29 o 
  -1  12   3       63.01       75.00     12.09 o 
   0  12   3      607.03      624.45     34.74 o 
   1  12   3      618.92      637.37     36.12 o 
   2  12   3      336.86      352.78     24.95 o 
   3  12   3      588.00      604.77     37.99 o 
   4  12   3       11.49       22.43      9.20 o 
   5  12   3       89.27       89.20     14.98 o 
   6  12   3        6.12        6.33      9.95 o 
   7  12   3        5.50       -5.87     10.04 o 
   8  12   3       71.64       94.33     20.56 o 
   9  12   3       17.83       32.14     16.66 o 
  10  12   3       92.31      101.71     21.06 o 
  11  12   3       63.14      102.27     32.51 o 
  12  12   3       18.27        1.65     17.07 o 
 -15  13   3        5.66       37.59     25.86 o 
 -14  13   3        2.57        7.40     15.91 o 
 -13  13   3       30.34       21.54     15.47 o 
 -12  13   3      110.37      116.57     27.79 o 
 -11  13   3       61.67       58.78     15.46 o 
 -10  13   3      130.86      156.74     19.71 o 
  -9  13   3       43.11       57.64     12.53 o 
  -8  13   3       13.37        5.25      8.75 o 
  -7  13   3       34.41        7.77      8.78 o 
  -6  13   3       57.54       63.33     16.20 o 
  -5  13   3        8.93       10.21     11.84 o 
  -4  13   3      430.18      385.85     26.70 o 
  -3  13   3        0.76       -7.88      7.88 o 
  -2  13   3      184.31      165.56     23.45 o 
  -1  13   3      294.95      245.22     20.73 o 
   0  13   3       11.04        9.51     11.73 o 
   1  13   3      236.00      216.36     20.48 o 
   2  13   3      168.87      152.36     17.02 o 
   3  13   3      209.65      166.70     16.51 o 
   4  13   3       22.29       38.20     16.29 o 
   5  13   3        6.63       18.51     12.86 o 
   6  13   3        8.58        4.06     10.41 o 
   7  13   3        4.86       -7.29     14.43 o 
   8  13   3        6.04       14.28     13.76 o 
   9  13   3       17.48       32.15     17.89 o 
  10  13   3      123.38      142.25     28.37 o 
  11  13   3      139.67      169.78     42.20 o 
  12  13   3        7.85       33.94     22.32 o 
 -14  14   3       19.20       41.42     29.21 o 
 -13  14   3       91.46      127.57     51.92 o 
 -12  14   3       66.66       91.79     29.02 o 
 -11  14   3       96.50       84.28     27.87 o 
 -10  14   3       17.96       15.33     14.12 o 
  -9  14   3      164.95      181.42     24.71 o 
  -8  14   3      159.72      161.31     22.95 o 
  -7  14   3      499.38      442.39     34.90 o 
  -6  14   3      122.76      129.04     19.92 o 
  -5  14   3      445.38      411.46     35.40 o 
  -4  14   3      150.87      143.14     14.53 o 
  -3  14   3      193.60      170.47     16.61 o 
  -2  14   3       23.00       40.89     10.41 o 
  -1  14   3       18.17       19.12     14.60 o 
   0  14   3       12.74       18.25     10.29 o 
   1  14   3        7.38       21.07     13.97 o 
   2  14   3      153.74      146.31     16.20 o 
   3  14   3       15.09       13.23      9.38 o 
   4  14   3      117.16      125.31     20.12 o 
   5  14   3      134.20      180.87     28.69 o 
   6  14   3      198.83      182.96     25.88 o 
   7  14   3        4.28        5.45     11.28 o 
   8  14   3       18.78        7.66     10.71 o 
   9  14   3       93.98      110.67     25.73 o 
  10  14   3        2.27       32.19     19.00 o 
  11  14   3       19.01        5.54     13.63 o 
 -13  15   3        4.66       21.08     23.01 o 
 -12  15   3       44.42       50.02     20.19 o 
 -11  15   3       16.88       13.35     18.81 o 
 -10  15   3        1.01        3.07     19.78 o 
  -9  15   3       18.60       26.00     14.42 o 
  -8  15   3      170.45      182.35     25.53 o 
  -7  15   3       66.35       90.19     28.38 o 
  -6  15   3       19.57       41.45     14.40 o 
  -5  15   3      183.12      184.97     23.65 o 
  -4  15   3        7.36        3.77     13.32 o 
  -3  15   3       76.06       62.97     13.33 o 
  -2  15   3      463.31      457.17     32.61 o 
  -1  15   3       51.95       67.17     12.75 o 
   0  15   3      108.67       99.48     14.48 o 
   1  15   3      585.51      546.23     39.55 o 
   2  15   3        2.64       -8.70      8.70 o 
   3  15   3        4.36        1.33     11.06 o 
   4  15   3       38.16       27.76     12.38 o 
   5  15   3       76.05       85.49     18.96 o 
   6  15   3       32.19       51.94     27.69 o 
   7  15   3       26.21       20.00     15.20 o 
   8  15   3      109.97       87.72     31.25 o 
   9  15   3       12.50       31.18     20.06 o 
  10  15   3        6.10       11.40     15.28 o 
 -12  16   3       19.33       31.91     24.78 o 
 -11  16   3       22.10       24.06     20.04 o 
 -10  16   3       56.47       55.46     24.68 o 
  -9  16   3       17.78       37.05     18.90 o 
  -8  16   3        4.18        4.30     13.73 o 
  -7  16   3       10.32       10.39     12.46 o 
  -6  16   3        3.02       17.42     17.46 o 
  -5  16   3        4.58       12.29     15.23 o 
  -4  16   3        0.88      -10.19     15.88 o 
  -3  16   3      127.81      133.82     22.39 o 
  -2  16   3       49.78       83.89     13.89 o 
  -1  16   3        1.77       -2.74      9.33 o 
   0  16   3      259.53      251.25     23.37 o 
   1  16   3        9.60        8.05     12.29 o 
   2  16   3        0.56       -8.16      9.67 o 
   3  16   3      145.77      139.82     20.25 o 
   4  16   3        3.44        4.23     11.54 o 
   5  16   3        0.64       -6.33     11.86 o 
   6  16   3        0.07        4.52     12.29 o 
   7  16   3        7.23       -9.69     15.53 o 
   8  16   3        7.29      -16.59     16.59 o 
   9  16   3        0.80       -0.53     19.07 o 
 -10  17   3        7.88        8.91     17.12 o 
  -9  17   3        0.32       30.03     18.12 o 
  -8  17   3        4.18       11.72     14.07 o 
  -7  17   3       23.76      -10.00     14.10 o 
  -6  17   3       40.49       38.48     22.78 o 
  -5  17   3       29.05       10.47     12.74 o 
  -4  17   3        0.29       19.09     13.14 o 
  -3  17   3       16.03       23.08     15.02 o 
  -2  17   3       86.28       85.52     23.18 o 
  -1  17   3       11.09       43.55     14.11 o 
   0  17   3        2.00       11.53     10.38 o 
   1  17   3        8.51       14.44     11.56 o 
   2  17   3       16.73       36.90     16.14 o 
   3  17   3       13.96        9.04     17.29 o 
   4  17   3        0.79       -4.96     13.24 o 
   5  17   3       17.84        9.34     15.65 o 
   6  17   3        1.63       11.48     17.25 o 
   7  17   3       17.01        7.69     23.07 o 
  -8  18   3       23.92      -16.55     21.56 o 
  -7  18   3      306.97      284.40     37.25 o 
  -6  18   3       36.13       38.27     19.66 o 
  -5  18   3       25.33       66.92     24.47 o 
  -4  18   3       40.33       55.19     19.50 o 
  -3  18   3       12.93       26.87     16.62 o 
  -2  18   3       47.49       44.54     18.86 o 
  -1  18   3       59.36       65.86     27.14 o 
   0  18   3        3.47        2.37     16.24 o 
   1  18   3      109.84      127.80     21.10 o 
   2  18   3        0.04       17.58     15.72 o 
   3  18   3        4.01       -5.67     17.42 o 
   4  18   3        0.72        9.53     23.91 o 
   5  18   3       13.86       19.50     21.37 o 
  -6  19   3       51.13       46.73     21.60 o 
  -5  19   3        0.85       17.75     21.13 o 
  -4  19   3        2.56        2.81     13.74 o 
  -3  19   3       32.64       42.42     18.96 o 
  -2  19   3       19.57       42.28     19.52 o 
  -1  19   3        0.25       10.55     15.91 o 
   0  19   3        0.73       -7.89     17.95 o 
   1  19   3        0.14      -16.20     16.20 o 
   2  19   3        7.95        2.13     17.34 o 
   3  19   3       51.92       85.25     52.45 o 
 -19   0   4        1.86       12.59     47.87 o 
 -18   0   4       93.59      166.51     61.80 o 
 -17   0   4      113.41      134.33     38.71 o 
 -16   0   4        0.69       -2.86     23.27 o 
 -15   0   4        0.70       16.81     20.36 o 
 -14   0   4      896.22      867.30     87.01 o 
 -13   0   4     1318.62     1234.67     84.48 o 
 -12   0   4      586.10      536.52     46.83 o 
 -11   0   4      114.90      138.80     32.94 o 
 -10   0   4      318.71      371.08     25.51 o 
  -9   0   4      128.16      136.03     14.48 o 
  -8   0   4       72.20       87.71     10.99 o 
  -7   0   4      748.38      857.64     42.09 o 
  -6   0   4      452.52      415.33     22.52 o 
  -5   0   4      570.47      579.81     26.48 o 
  -4   0   4      347.15      309.06     23.48 o 
  -3   0   4     1075.12      875.47    159.22 o 
  -2   0   4     1572.91     1325.76    130.61 o 
  -1   0   4     4698.52     4833.99    417.47 o 
   0   0   4     3249.10     3241.09    142.71 o 
   1   0   4      342.53      349.65     47.14 o 
   2   0   4       38.23       28.30      5.46 o 
   3   0   4      389.71      393.08     23.42 o 
   4   0   4      345.81      333.37     21.55 o 
   5   0   4       79.74       78.46     12.65 o 
   6   0   4      208.35      216.06     19.06 o 
   7   0   4       12.30        4.17      8.37 o 
   8   0   4       55.89       78.46     11.92 o 
   9   0   4     1281.21     1193.18    107.91 o 
  10   0   4       19.06       41.74     21.45 o 
  11   0   4     1258.26     1170.13    114.60 o 
  12   0   4      206.16      235.63     47.33 o 
  13   0   4       59.08       90.15     35.70 o 
  14   0   4       64.31       87.13     38.24 o 
  15   0   4       23.15        4.91     21.02 o 
 -19   1   4        0.27       29.79     37.07 o 
 -18   1   4        3.83       -0.87     23.80 o 
 -17   1   4        1.99      -15.10     15.10 o 
 -16   1   4      296.39      264.38     33.32 o 
 -15   1   4      189.34      151.06     33.52 o 
 -14   1   4      276.38      262.77     36.08 o 
 -13   1   4       69.62       91.55     11.35 o 
 -12   1   4       97.38      146.70     19.77 o 
 -11   1   4      179.26      176.14     12.92 o 
 -10   1   4        0.03       -1.43      4.76 o 
  -9   1   4      108.88      109.92      9.10 o 
  -8   1   4       79.94       75.07      6.81 o 
  -7   1   4      136.61      138.72      7.76 o 
  -6   1   4       46.74       48.00      5.17 o 
  -5   1   4        4.11        1.49      3.41 o 
  -4   1   4      251.62      266.27     13.51 o 
  -3   1   4      104.48      116.54      8.90 o 
  -2   1   4     1044.05      936.10     74.01 o 
  -1   1   4      242.21      229.04     10.35 o 
   0   1   4      462.40      433.83     24.16 o 
   1   1   4     4842.67     4873.71    413.41 o 
   2   1   4     2553.21     2442.15     78.94 o 
   3   1   4      459.53      473.51     18.34 o 
   4   1   4       97.22       97.46      8.30 o 
   5   1   4      460.30      436.23     19.58 o 
   6   1   4        6.76        7.97      7.69 o 
   7   1   4       85.92      104.30     19.32 o 
   8   1   4        4.66       -2.22      6.84 o 
   9   1   4       15.80        3.19      7.56 o 
  10   1   4      211.34      252.35     26.13 o 
  11   1   4      271.93      208.75     23.85 o 
  12   1   4        6.52      -16.01     16.01 o 
  13   1   4       50.54       68.38     18.39 o 
  14   1   4      107.31      105.98     25.56 o 
  15   1   4        0.02       21.54     21.66 o 
 -19   2   4       35.69       70.75     49.87 o 
 -18   2   4       27.99       31.58     24.25 o 
 -17   2   4       39.44       29.66     16.59 o 
 -16   2   4       54.80       37.71     15.90 o 
 -15   2   4       30.04       63.06     13.24 o 
 -14   2   4      102.46       91.37     23.78 o 
 -13   2   4       23.93       39.13     11.20 o 
 -12   2   4        0.57       26.83     23.07 o 
 -11   2   4      403.70      393.64     33.71 o 
 -10   2   4      539.06      478.17     50.88 o 
  -9   2   4       22.81       19.28      7.78 o 
  -8   2   4       53.82       63.28     13.49 o 
  -7   2   4        4.61        4.18      4.26 o 
  -6   2   4      671.46      536.46     52.96 o 
  -5   2   4      200.19      181.63     11.11 o 
  -4   2   4      385.19      403.76     26.62 o 
  -3   2   4      465.88      474.10     16.09 o 
  -2   2   4       16.32       19.15      7.25 o 
  -1   2   4       49.13       63.21      9.01 o 
   0   2   4       97.41       88.39      6.89 o 
   1   2   4      248.18      265.29     25.03 o 
   2   2   4      138.34      123.49     12.10 o 
   3   2   4       16.86       11.37      4.29 o 
   4   2   4       76.51       66.53      9.42 o 
   5   2   4        0.32        8.86      4.97 o 
   6   2   4        0.28        1.50      6.77 o 
   7   2   4      167.92      143.20     14.73 o 
   8   2   4        3.41        6.09      7.71 o 
   9   2   4       31.66       46.87     10.80 o 
  10   2   4       23.34       15.47      9.73 o 
  11   2   4      128.17      123.30     22.04 o 
  12   2   4       12.95       20.39     15.15 o 
  13   2   4        4.98       24.47     14.05 o 
  14   2   4        0.69        9.17     14.97 o 
  15   2   4       17.45        3.10     17.82 o 
 -19   3   4        0.23       26.79     26.70 o 
 -18   3   4        0.03       36.98     23.09 o 
 -17   3   4       43.93       71.54     19.97 o 
 -16   3   4        9.69        4.90     13.39 o 
 -15   3   4       72.35       90.31     18.12 o 
 -14   3   4        1.20       11.04     11.13 o 
 -13   3   4       23.58       25.55     11.31 o 
 -12   3   4     1473.48     1527.01     88.15 o 
 -11   3   4       31.40       38.93     10.98 o 
 -10   3   4      181.72      190.16     18.80 o 
  -9   3   4      215.34      214.12     23.47 o 
  -8   3   4       17.35       24.51      9.74 o 
  -7   3   4      405.59      356.78     18.74 o 
  -6   3   4      759.87      733.48     31.10 o 
  -5   3   4      438.95      418.95     19.04 o 
  -4   3   4      142.81      152.26      6.90 o 
  -3   3   4      854.29      866.60     26.68 o 
  -2   3   4     3061.51     3010.31     90.46 o 
  -1   3   4     1740.83     1780.83     73.90 o 
   0   3   4      485.31      478.76     17.16 o 
   1   3   4     3543.38     3519.85    297.05 o 
   2   3   4      189.27      199.73     11.18 o 
   3   3   4      201.19      191.20     10.80 o 
   4   3   4      404.51      326.01     20.17 o 
   5   3   4      138.39      130.77     10.04 o 
   6   3   4      430.73      423.43     24.15 o 
   7   3   4      184.68      203.30     16.95 o 
   8   3   4       76.53       77.07     12.74 o 
   9   3   4        1.15       -4.37      7.93 o 
  10   3   4      178.48      179.36     19.11 o 
  11   3   4       97.65      125.18     20.05 o 
  12   3   4       12.46       20.48     15.63 o 
  13   3   4       27.18       29.01     13.23 o 
  14   3   4       67.54       55.49     23.70 o 
  15   3   4       24.62       23.22     21.32 o 
 -19   4   4       70.29      172.90     65.17 o 
 -18   4   4       26.03        8.93     22.52 o 
 -17   4   4       20.35       11.10     16.67 o 
 -16   4   4       84.12       76.60     17.10 o 
 -15   4   4        5.11       20.97     30.53 o 
 -14   4   4       22.42       24.62     11.44 o 
 -13   4   4       15.52        8.22      8.34 o 
 -12   4   4      803.16      751.43     46.28 o 
 -11   4   4     1091.70     1098.07     60.25 o 
 -10   4   4      102.82       93.44     11.53 o 
  -9   4   4      411.35      446.72     28.89 o 
  -8   4   4        0.49       14.66      6.98 o 
  -7   4   4       38.67       43.52      7.38 o 
  -6   4   4     1079.23     1080.58     47.49 o 
  -5   4   4     1362.64     1414.75     55.29 o 
  -4   4   4      875.13      851.25     27.56 o 
  -3   4   4     1605.66     1731.32     50.48 o 
  -2   4   4      364.05      367.56     13.86 o 
  -1   4   4     2726.28     2820.30     84.72 o 
   0   4   4      273.85      300.00     12.07 o 
   1   4   4      224.18      200.13     12.85 o 
   2   4   4      265.95      276.63     13.05 o 
   3   4   4      138.88      134.32      7.89 o 
   4   4   4      624.28      573.75     23.19 o 
   5   4   4      142.26      127.07     15.65 o 
   6   4   4       66.10       76.21     12.35 o 
   7   4   4        0.14        2.47      6.98 o 
   8   4   4      111.88      121.11     15.58 o 
   9   4   4       26.53       20.96     10.09 o 
  10   4   4       22.48       15.90     12.41 o 
  11   4   4        0.27        7.47     10.59 o 
  12   4   4       12.39       14.54     13.86 o 
  13   4   4        6.52       -1.07     12.36 o 
  14   4   4       46.81       55.13     23.00 o 
  15   4   4        0.01        3.00     15.73 o 
 -18   5   4      156.76      164.66     39.16 o 
 -17   5   4       25.40       71.56     26.63 o 
 -16   5   4        0.15        8.32     14.96 o 
 -15   5   4        1.22       -0.87     11.99 o 
 -14   5   4       15.31       50.62     15.88 o 
 -13   5   4       32.02       36.23     12.14 o 
 -12   5   4      254.05      270.16     24.82 o 
 -11   5   4      610.12      606.24     38.72 o 
 -10   5   4        5.01       26.37     12.48 o 
  -9   5   4      243.31      266.04     22.43 o 
  -8   5   4      748.41      799.51     42.15 o 
  -7   5   4       31.52       62.09     10.71 o 
  -6   5   4      358.52      378.63     23.02 o 
  -5   5   4      333.22      378.78     20.85 o 
  -4   5   4        0.86        1.24      3.13 o 
  -3   5   4      291.97      276.74     10.81 o 
  -2   5   4      611.69      576.23     18.07 o 
  -1   5   4      131.78      135.60      6.79 o 
   0   5   4      160.65      145.96      8.98 o 
   1   5   4     1365.83     1306.53     84.99 o 
   2   5   4        8.36       21.09      4.99 o 
   3   5   4       55.92       48.93      9.25 o 
   4   5   4      594.73      546.55     36.13 o 
   5   5   4      147.23      114.30      7.78 o 
   6   5   4      228.98      232.31     25.27 o 
   7   5   4      660.36      607.07     60.06 o 
   8   5   4        1.77       -7.53      7.53 o 
   9   5   4        2.91        6.61      8.87 o 
  10   5   4      294.19      278.02     26.67 o 
  11   5   4       12.73       22.55     21.49 o 
  12   5   4        5.57        6.24     12.30 o 
  13   5   4        8.99       44.26     39.59 o 
  14   5   4       21.17       29.04     18.90 o 
 -18   6   4       50.66       36.50     23.97 o 
 -17   6   4       52.26       70.08     26.56 o 
 -16   6   4       76.33      151.13     28.20 o 
 -15   6   4        1.49      -11.96     11.96 o 
 -14   6   4      280.28      330.26     31.68 o 
 -13   6   4      108.41      135.77     18.15 o 
 -12   6   4        0.03       11.15     11.91 o 
 -11   6   4      589.45      622.27     43.87 o 
 -10   6   4      112.40      126.40     17.32 o 
  -9   6   4        1.72        4.49      7.17 o 
  -8   6   4        1.17       -7.87      7.87 o 
  -7   6   4       41.95       44.81     10.95 o 
  -6   6   4      258.96      264.31     16.30 o 
  -5   6   4       48.21       52.03      8.87 o 
  -4   6   4       19.84       28.28      7.16 o 
  -3   6   4      153.22      117.07      6.63 o 
  -2   6   4      667.49      685.38     28.66 o 
  -1   6   4      276.72      281.54     14.81 o 
   0   6   4      454.52      451.00     20.40 o 
   1   6   4       47.16       48.53     10.48 o 
   2   6   4       66.21       62.96      9.08 o 
   3   6   4       44.98       53.33      9.19 o 
   4   6   4      196.42      185.37     14.59 o 
   5   6   4      243.12      255.14     16.63 o 
   6   6   4       10.54       23.34      7.56 o 
   7   6   4      375.46      362.70     23.96 o 
   8   6   4       53.93       69.66     11.33 o 
   9   6   4       30.54       14.32     13.13 o 
  10   6   4       30.67       25.52     12.22 o 
  11   6   4       67.30       70.26     17.44 o 
  12   6   4      202.65      207.15     31.31 o 
  13   6   4       24.75       26.47     17.41 o 
  14   6   4       12.09       25.06     24.21 o 
 -18   7   4        6.91      -20.19     20.79 o 
 -17   7   4        0.06       -6.28     20.08 o 
 -16   7   4       27.89       36.77     18.41 o 
 -15   7   4       31.39       51.43     15.49 o 
 -14   7   4       50.15       70.47     22.90 o 
 -13   7   4      329.31      340.90     57.24 o 
 -12   7   4      115.99      110.82     28.95 o 
 -11   7   4      154.95      163.01     21.67 o 
 -10   7   4      294.53      311.40     25.51 o 
  -9   7   4      442.59      445.66     30.69 o 
  -8   7   4      160.28      165.19     15.45 o 
  -7   7   4        0.14       13.41      7.33 o 
  -6   7   4      164.36      174.44     13.31 o 
  -5   7   4      611.65      601.16     29.38 o 
  -4   7   4       17.56       22.24      4.00 o 
  -3   7   4       14.11       23.70     13.95 o 
  -2   7   4        1.12        8.48      5.30 o 
  -1   7   4       12.64        2.76      7.90 o 
   0   7   4      765.09      822.83     37.84 o 
   1   7   4      318.74      280.84     24.05 o 
   2   7   4      182.31      187.43     13.19 o 
   3   7   4      582.09      615.95     29.10 o 
   4   7   4      290.51      310.26     18.72 o 
   5   7   4      324.74      288.22     21.63 o 
   6   7   4      101.94       96.60     11.20 o 
   7   7   4        0.56       -5.21      6.63 o 
   8   7   4      438.92      428.30     30.52 o 
   9   7   4       49.52       50.68     12.55 o 
  10   7   4        9.03       -8.52      8.68 o 
  11   7   4       44.17       40.49     14.78 o 
  12   7   4        5.97        1.10     13.61 o 
  13   7   4       10.98        0.63     18.18 o 
  14   7   4        0.01        4.30     21.01 o 
 -17   8   4        6.82        9.89     16.33 o 
 -16   8   4        0.42      -19.51     19.51 o 
 -15   8   4        2.92        3.71     14.67 o 
 -14   8   4        9.87        5.35     11.18 o 
 -13   8   4        4.32        1.42      8.32 o 
 -12   8   4       98.13       73.24     13.05 o 
 -11   8   4       44.53       55.22     10.90 o 
 -10   8   4      103.74       89.43     14.11 o 
  -9   8   4       58.93       72.12     13.71 o 
  -8   8   4       19.15       14.38      8.46 o 
  -7   8   4       11.52       19.95      7.99 o 
  -6   8   4        0.03        6.92     10.35 o 
  -5   8   4      151.24      189.58     12.59 o 
  -4   8   4        4.54        6.68      7.84 o 
  -3   8   4       23.19       29.63     11.76 o 
  -2   8   4       45.84       58.81      7.59 o 
  -1   8   4       55.76       65.39      8.77 o 
   0   8   4       28.00       43.80      8.90 o 
   1   8   4        1.67        3.11     13.23 o 
   2   8   4       94.43       97.28     12.38 o 
   3   8   4        2.40       -7.80      8.08 o 
   4   8   4        2.78        6.93     14.61 o 
   5   8   4        7.56       15.30      9.24 o 
   6   8   4        7.41        5.60     10.58 o 
   7   8   4      103.66      113.56     23.40 o 
   8   8   4        0.81        5.05     13.72 o 
   9   8   4       16.43       16.97     11.54 o 
  10   8   4        7.16       22.45     27.29 o 
  11   8   4        4.32        0.86     12.72 o 
  12   8   4        5.32       13.89     14.53 o 
  13   8   4        0.90       49.72     25.31 o 
 -17   9   4        2.72        2.18     28.57 o 
 -16   9   4       35.55       22.65     20.76 o 
 -15   9   4        0.61       27.76     15.81 o 
 -14   9   4       54.85       42.78     15.89 o 
 -13   9   4        3.25       -0.76     10.30 o 
 -12   9   4      216.51      219.47     21.14 o 
 -11   9   4      412.74      387.94     29.61 o 
 -10   9   4       61.60       69.10     20.76 o 
  -9   9   4      501.37      480.16     33.09 o 
  -8   9   4       13.31       27.92     11.75 o 
  -7   9   4       48.86       93.70     17.20 o 
  -6   9   4      692.48      667.83     34.35 o 
  -5   9   4      219.98      213.36     15.58 o 
  -4   9   4       82.75       69.61     13.70 o 
  -3   9   4       49.86       66.12     10.87 o 
  -2   9   4        2.27       -0.13      5.98 o 
  -1   9   4       18.76       40.79     10.73 o 
   0   9   4       36.60       62.91     11.84 o 
   1   9   4     1115.15     1116.23     54.53 o 
   2   9   4      159.29      199.67     22.18 o 
   3   9   4       97.20      103.67     12.12 o 
   4   9   4      364.77      315.32     20.16 o 
   5   9   4       21.30       -3.21     11.18 o 
   6   9   4       18.22       21.55     10.17 o 
   7   9   4       43.51       57.49     15.94 o 
   8   9   4       42.16       59.77     14.01 o 
   9   9   4       41.62       23.25     19.54 o 
  10   9   4       28.86       52.89     14.85 o 
  11   9   4       54.05       58.05     19.13 o 
  12   9   4       16.10       13.70     14.65 o 
  13   9   4        4.77       26.58     20.82 o 
 -16  10   4       10.93        6.61     13.85 o 
 -15  10   4       63.40       24.52     22.24 o 
 -14  10   4       46.61       58.70     17.99 o 
 -13  10   4       37.08       28.32     13.07 o 
 -12  10   4      124.85      130.80     19.79 o 
 -11  10   4      305.36      290.11     27.98 o 
 -10  10   4       88.81      131.64     16.98 o 
  -9  10   4      260.30      199.92     19.07 o 
  -8  10   4        4.46       12.53      8.52 o 
  -7  10   4     1165.30     1140.59     56.98 o 
  -6  10   4      147.20      155.52     13.16 o 
  -5  10   4       97.68      114.38     14.95 o 
  -4  10   4        1.08        0.93      9.31 o 
  -3  10   4       72.98       69.91      9.02 o 
  -2  10   4      446.54      394.15     23.58 o 
  -1  10   4        1.59        5.28      9.82 o 
   0  10   4       61.46       74.57     10.48 o 
   1  10   4       45.28       53.84     13.62 o 
   2  10   4        6.27       -2.76     10.88 o 
   3  10   4        0.02       -3.43      7.51 o 
   4  10   4       25.75       17.73     12.77 o 
   5  10   4      140.04      144.58     19.54 o 
   6  10   4      579.41      473.04     50.01 o 
   7  10   4       85.70       87.88     15.59 o 
   8  10   4       62.38       64.01     16.68 o 
   9  10   4        0.07       14.75     14.74 o 
  10  10   4       10.53       48.93     15.74 o 
  11  10   4      173.11      185.69     33.90 o 
  12  10   4       40.29       48.76     23.68 o 
 -16  11   4       48.92       62.46     23.44 o 
 -15  11   4        3.28       18.20     18.27 o 
 -14  11   4       13.71       -0.38     12.58 o 
 -13  11   4       10.03       23.57     14.15 o 
 -12  11   4        0.92        8.94     10.94 o 
 -11  11   4      533.97      495.52     38.56 o 
 -10  11   4      323.50      289.16     26.57 o 
  -9  11   4       13.43       23.92     10.75 o 
  -8  11   4        3.01        9.49      8.33 o 
  -7  11   4        0.38        5.04     15.19 o 
  -6  11   4      468.20      534.15     42.62 o 
  -5  11   4       93.17      119.70     20.73 o 
  -4  11   4       94.79       76.09     14.76 o 
  -3  11   4       28.49       41.37      8.71 o 
  -2  11   4       71.85       70.50     11.61 o 
  -1  11   4      103.29      115.69     14.01 o 
   0  11   4      564.03      555.98     32.35 o 
   1  11   4      312.89      309.76     21.17 o 
   2  11   4        9.22        6.52      6.92 o 
   3  11   4       50.67       63.63     12.41 o 
   4  11   4       71.73       88.04     18.73 o 
   5  11   4        0.56        2.33     11.53 o 
   6  11   4       66.47       61.63     14.45 o 
   7  11   4       17.04       24.36     12.16 o 
   8  11   4        0.00       13.63     12.73 o 
   9  11   4        0.89        3.07     12.13 o 
  10  11   4       39.74       45.45     18.75 o 
  11  11   4        2.08       18.46     18.78 o 
  12  11   4        4.26        1.42     15.42 o 
 -15  12   4       15.67       13.92     17.79 o 
 -14  12   4        2.51        4.10     15.87 o 
 -13  12   4        0.43       -9.60     14.78 o 
 -12  12   4       87.35       81.92     18.01 o 
 -11  12   4      242.60      239.68     25.00 o 
 -10  12   4       54.86       70.43     14.34 o 
  -9  12   4       26.28       79.03     16.61 o 
  -8  12   4       82.29       49.63     14.38 o 
  -7  12   4      135.96      139.79     20.89 o 
  -6  12   4       81.60       76.45     14.45 o 
  -5  12   4       49.58       42.55     11.89 o 
  -4  12   4       38.89       58.73     13.66 o 
  -3  12   4      148.66      131.25     13.17 o 
  -2  12   4       67.65       72.63     11.54 o 
  -1  12   4      124.25      127.57     16.36 o 
   0  12   4       74.74       57.45     12.32 o 
   1  12   4       10.37       18.80     13.72 o 
   2  12   4       62.36       59.49     20.75 o 
   3  12   4        1.92       10.00      8.94 o 
   4  12   4       12.29       44.28     29.08 o 
   5  12   4        4.78      -16.40     16.79 o 
   6  12   4       74.80       87.51     24.53 o 
   7  12   4        0.38      -11.94     11.94 o 
   8  12   4       15.09       21.17     17.81 o 
   9  12   4        6.78        9.82     15.23 o 
  10  12   4        1.26       -3.01     14.99 o 
  11  12   4        0.01       -3.17     15.99 o 
 -14  13   4        2.36       37.84     24.87 o 
 -13  13   4      101.70       94.28     30.47 o 
 -12  13   4      416.41      431.37     49.56 o 
 -11  13   4        9.64       12.91     21.58 o 
 -10  13   4        8.66       38.84     17.09 o 
  -9  13   4       17.64       29.40     14.86 o 
  -8  13   4        8.33        0.55     11.64 o 
  -7  13   4      388.41      377.08     35.97 o 
  -6  13   4       38.47       92.07     19.50 o 
  -5  13   4       58.99       88.41     16.88 o 
  -4  13   4      342.12      371.34     31.78 o 
  -3  13   4      115.38      143.84     17.36 o 
  -2  13   4      241.00      246.71     20.58 o 
  -1  13   4       40.60       50.71     10.91 o 
   0  13   4       12.76       10.77      8.13 o 
   1  13   4      178.04      206.59     17.49 o 
   2  13   4       65.45       38.96     13.46 o 
   3  13   4      162.49      174.54     19.45 o 
   4  13   4       36.07       39.03     26.01 o 
   5  13   4      103.20      137.06     25.27 o 
   6  13   4      118.00      153.96     23.44 o 
   7  13   4       24.54       24.93     13.82 o 
   8  13   4       98.07      103.90     23.07 o 
   9  13   4        5.07        6.19     13.50 o 
  10  13   4        7.87       30.20     17.94 o 
 -13  14   4        0.10       -0.11     13.30 o 
 -12  14   4        4.56      -20.50     20.50 o 
 -11  14   4       88.92       70.01     19.75 o 
 -10  14   4       99.35      122.97     22.29 o 
  -9  14   4        8.94       28.90     13.34 o 
  -8  14   4        1.63        8.89     11.97 o 
  -7  14   4      102.81       97.75     17.76 o 
  -6  14   4      146.81      172.01     25.92 o 
  -5  14   4       13.89       45.50     15.55 o 
  -4  14   4        1.37       -1.54     10.99 o 
  -3  14   4      110.23      114.81     18.40 o 
  -2  14   4        1.48        3.35      8.01 o 
  -1  14   4      131.80      128.68     15.68 o 
   0  14   4       42.05       61.66     12.84 o 
   1  14   4       56.53       36.94     11.73 o 
   2  14   4       28.98       27.01     15.80 o 
   3  14   4        7.31       -5.45     12.17 o 
   4  14   4      118.55      104.75     22.14 o 
   5  14   4        3.98        0.27     11.69 o 
   6  14   4       74.83       67.56     18.37 o 
   7  14   4      108.77      110.02     24.75 o 
   8  14   4        6.14        1.40     17.34 o 
   9  14   4        0.09        1.82     14.06 o 
 -12  15   4        3.88       -6.38     18.36 o 
 -11  15   4       43.27       85.89     29.54 o 
 -10  15   4       16.34       -2.89     17.62 o 
  -9  15   4       64.91       91.32     24.18 o 
  -8  15   4       16.17       28.65     13.48 o 
  -7  15   4       10.07       32.38     16.79 o 
  -6  15   4        0.01       -6.54     13.56 o 
  -5  15   4       27.34       29.78     13.78 o 
  -4  15   4      100.68       91.45     20.57 o 
  -3  15   4       33.32       38.63     14.47 o 
  -2  15   4       68.36       34.97     15.30 o 
  -1  15   4       17.98       42.54     15.01 o 
   0  15   4        6.81       11.95     15.57 o 
   1  15   4      117.17      146.39     22.50 o 
   2  15   4      145.89      152.48     21.83 o 
   3  15   4       82.44       61.49     15.43 o 
   4  15   4       34.05       30.63     24.97 o 
   5  15   4        9.89        3.94     13.89 o 
   6  15   4        9.41       11.75     15.94 o 
   7  15   4        0.32       16.01     18.97 o 
   8  15   4       97.50      103.07     37.63 o 
 -11  16   4       47.26       37.07     27.45 o 
 -10  16   4       41.69       65.19     28.31 o 
  -9  16   4        1.31       18.18     15.89 o 
  -8  16   4        0.06        7.45     21.61 o 
  -7  16   4        0.85       40.59     17.86 o 
  -6  16   4       35.53       36.62     15.84 o 
  -5  16   4       26.42       42.37     19.69 o 
  -4  16   4      257.20      254.76     31.03 o 
  -3  16   4      195.44      199.99     28.80 o 
  -2  16   4      140.15      101.26     15.81 o 
  -1  16   4      110.96       92.61     19.39 o 
   0  16   4      100.21      102.14     15.81 o 
   1  16   4       57.40       74.70     18.91 o 
   2  16   4      177.67      190.13     26.75 o 
   3  16   4      100.99       92.26     18.49 o 
   4  16   4       28.29       34.58     17.14 o 
   5  16   4        0.41       15.67     16.84 o 
   6  16   4        1.18      -16.16     16.16 o 
   7  16   4       56.03       28.83     19.30 o 
  -9  17   4       28.26       26.01     23.46 o 
  -8  17   4        6.34       13.42     22.46 o 
  -7  17   4        8.90       21.72     17.65 o 
  -6  17   4       21.74       23.14     15.54 o 
  -5  17   4        0.08       13.76     12.49 o 
  -4  17   4        6.16       -7.73     10.78 o 
  -3  17   4       96.13       94.90     23.10 o 
  -2  17   4       17.04       21.57     15.14 o 
  -1  17   4        0.36       14.27     13.23 o 
   0  17   4       85.12      102.12     21.88 o 
   1  17   4      215.13      268.92     69.81 o 
   2  17   4      125.50      125.56     24.60 o 
   3  17   4        9.43       22.93     20.31 o 
   4  17   4        2.86       11.32     19.16 o 
   5  17   4       35.68       26.07     18.61 o 
  -7  18   4        0.07       -5.77     15.95 o 
  -6  18   4        0.42       -8.75     14.76 o 
  -5  18   4        0.39       -2.44     12.21 o 
  -4  18   4       30.19       19.16     15.42 o 
  -3  18   4       45.52       42.02     19.27 o 
  -2  18   4      170.23      148.09     24.01 o 
  -1  18   4       45.97       48.11     18.98 o 
   0  18   4      145.13      165.90     30.53 o 
   1  18   4        4.72        6.48     22.52 o 
   2  18   4       10.47       12.56     17.79 o 
   3  18   4        0.64      -18.89     18.89 o 
 -18   1   5        2.15       35.38     28.90 o 
 -17   1   5        8.05       21.99     15.34 o 
 -16   1   5      305.32      301.92     37.14 o 
 -15   1   5       48.78       41.89     22.26 o 
 -14   1   5       38.91       67.17     16.86 o 
 -13   1   5       55.92       40.24     10.98 o 
 -12   1   5        0.14       13.67     19.81 o 
 -11   1   5      151.93      178.37     17.25 o 
 -10   1   5       36.24       54.79      9.77 o 
  -9   1   5      255.02      220.07     15.66 o 
  -8   1   5      110.94      102.81      8.22 o 
  -7   1   5       61.37       61.58      7.25 o 
  -6   1   5     1261.37     1359.89     50.73 o 
  -5   1   5      156.44      170.99     11.08 o 
  -4   1   5        3.72        9.13      3.78 o 
  -3   1   5     2917.89     2666.19    199.57 o 
  -2   1   5      536.29      515.61     29.87 o 
  -1   1   5       65.81       82.13     12.82 o 
   0   1   5        0.27        0.10      4.54 o 
   1   1   5       58.67       53.31      8.27 o 
   2   1   5        0.38        4.20      5.02 o 
   3   1   5        8.64       13.96      6.15 o 
   4   1   5      190.73      199.05     12.48 o 
   5   1   5        4.15        5.48      5.61 o 
   6   1   5       49.52       62.11      8.59 o 
   7   1   5      115.27      122.35     12.85 o 
   8   1   5        0.05        6.53      8.63 o 
   9   1   5       26.69       23.33     11.37 o 
  10   1   5        4.20        2.05     11.03 o 
  11   1   5        8.09       31.08     13.49 o 
  12   1   5        3.38       -3.44     14.21 o 
  13   1   5       18.79       15.72     15.89 o 
  14   1   5        1.27       18.16     18.29 o 
 -18   2   5        7.32       54.83     27.70 o 
 -17   2   5      122.85       86.75     27.08 o 
 -16   2   5       16.51        7.10     15.90 o 
 -15   2   5        1.06       17.24     15.90 o 
 -14   2   5       81.23      108.49     17.70 o 
 -13   2   5      161.42      160.87     30.07 o 
 -12   2   5      360.21      367.94     28.70 o 
 -11   2   5       46.15       54.55     19.05 o 
 -10   2   5      613.56      631.70     36.52 o 
  -9   2   5      359.63      311.23     24.83 o 
  -8   2   5      135.39      126.40     16.62 o 
  -7   2   5      153.89      129.18     19.24 o 
  -6   2   5       51.52       51.00      5.80 o 
  -5   2   5       23.07       25.30      5.34 o 
  -4   2   5       51.67       52.76      7.88 o 
  -3   2   5        6.41       19.75      5.94 o 
  -2   2   5      342.23      367.44     19.21 o 
  -1   2   5      412.98      443.10     19.42 o 
   0   2   5      342.48      317.93     22.43 o 
   1   2   5       34.22       41.77      6.51 o 
   2   2   5       20.60       16.41      7.89 o 
   3   2   5      241.68      314.64     21.35 o 
   4   2   5       26.31       28.76      6.01 o 
   5   2   5       50.12       41.24      7.54 o 
   6   2   5        2.34        4.68      6.30 o 
   7   2   5      113.88       93.52     12.28 o 
   8   2   5      102.70       99.06     12.76 o 
   9   2   5      269.33      221.26     24.22 o 
  10   2   5        5.92       12.73     19.98 o 
  11   2   5      321.04      299.00     35.30 o 
  12   2   5       53.41       55.04     26.62 o 
  13   2   5        1.32        5.58     17.60 o 
 -18   3   5       42.83       51.69     34.52 o 
 -17   3   5        2.12        0.05     14.75 o 
 -16   3   5        9.28        9.67     13.54 o 
 -15   3   5       19.76       13.05     12.07 o 
 -14   3   5       66.35       76.70     17.47 o 
 -13   3   5        0.09       17.99     13.06 o 
 -12   3   5      198.83      214.54     25.04 o 
 -11   3   5      135.59      118.26     13.72 o 
 -10   3   5       28.41       56.94     11.29 o 
  -9   3   5      213.73      245.92     19.85 o 
  -8   3   5      364.15      385.77     23.50 o 
  -7   3   5      100.16      100.77     11.57 o 
  -6   3   5        0.03        2.81      7.81 o 
  -5   3   5      270.88      272.53     11.93 o 
  -4   3   5       20.70       21.50      4.46 o 
  -3   3   5      431.70      420.68     19.02 o 
  -2   3   5      178.38      179.53     10.13 o 
  -1   3   5       75.64       86.39      9.69 o 
   0   3   5       80.33       74.26      7.93 o 
   1   3   5        9.32        3.35      4.60 o 
   2   3   5      230.79      228.79     27.69 o 
   3   3   5      101.49      123.10      9.51 o 
   4   3   5      193.64      196.99     13.93 o 
   5   3   5        0.31       -2.60      5.69 o 
   6   3   5        0.00       12.56     16.32 o 
   7   3   5       66.72       89.19     12.84 o 
   8   3   5       46.43       45.59     11.98 o 
   9   3   5        5.29        5.43      9.92 o 
  10   3   5      152.69      115.02     17.51 o 
  11   3   5        0.03       14.74     14.14 o 
  12   3   5       24.66       36.91     18.17 o 
  13   3   5       40.85       59.38     22.95 o 
 -18   4   5        0.16      -14.42     21.38 o 
 -17   4   5        1.63        1.67     14.40 o 
 -16   4   5        2.63       14.65     14.84 o 
 -15   4   5      124.90      107.75     19.66 o 
 -14   4   5      157.96      120.52     23.21 o 
 -13   4   5        7.47        8.04     12.13 o 
 -12   4   5        0.18        3.84      8.92 o 
 -11   4   5       61.86       66.30     23.60 o 
 -10   4   5       23.29       23.05     12.09 o 
  -9   4   5       39.42       77.33     14.32 o 
  -8   4   5      199.85      195.95     17.13 o 
  -7   4   5      148.69      159.65     19.73 o 
  -6   4   5      345.02      340.27     21.61 o 
  -5   4   5        1.15       10.33      5.01 o 
  -4   4   5        1.28        0.70      4.34 o 
  -3   4   5      387.44      338.87     14.98 o 
  -2   4   5       14.68       22.41      6.08 o 
  -1   4   5      335.86      319.92     14.34 o 
   0   4   5        3.97        5.57      4.71 o 
   1   4   5       41.02       47.34      6.10 o 
   2   4   5      446.56      461.39     43.96 o 
   3   4   5       27.47       48.04     10.95 o 
   4   4   5        5.13       11.63      5.65 o 
   5   4   5       55.45       41.85      6.84 o 
   6   4   5        1.80       10.37      7.51 o 
   7   4   5       42.18       51.99     19.25 o 
   8   4   5        9.93       29.70     12.58 o 
   9   4   5       29.82       15.17     10.65 o 
  10   4   5        0.49       12.85     12.39 o 
  11   4   5        6.57        8.23     12.93 o 
  12   4   5        0.08        2.54     17.34 o 
  13   4   5       39.87       33.44     38.00 o 
 -18   5   5       49.52       53.62     33.00 o 
 -17   5   5        1.12       11.45     23.83 o 
 -16   5   5       72.62      104.37     29.89 o 
 -15   5   5       83.97       85.93     19.25 o 
 -14   5   5        9.41       -8.15     11.04 o 
 -13   5   5      123.68      137.08     18.48 o 
 -12   5   5       20.26       36.25     13.43 o 
 -11   5   5        0.95        4.98     10.16 o 
 -10   5   5      510.48      577.80     40.17 o 
  -9   5   5      330.92      328.43     26.25 o 
  -8   5   5       14.02       20.50      9.32 o 
  -7   5   5       23.17       20.81      8.34 o 
  -6   5   5      751.90      755.14     37.80 o 
  -5   5   5      219.31      260.09     19.05 o 
  -4   5   5       91.60       90.09      8.35 o 
  -3   5   5      400.18      433.80     20.76 o 
  -2   5   5      203.87      208.82     11.82 o 
  -1   5   5      604.93      567.13     21.79 o 
   0   5   5      423.47      406.76     21.65 o 
   1   5   5       57.82       65.61      7.49 o 
   2   5   5       63.39      106.74     14.24 o 
   3   5   5        1.87       -0.42      4.79 o 
   4   5   5      289.61      277.45     15.90 o 
   5   5   5       17.99       39.62      9.75 o 
   6   5   5        4.91        4.89      8.00 o 
   7   5   5      282.18      291.60     25.65 o 
   8   5   5        0.74        8.89      8.33 o 
   9   5   5        1.67        3.89     11.87 o 
  10   5   5       73.02       78.69     16.75 o 
  11   5   5       74.94       81.48     36.92 o 
  12   5   5      126.34      129.14     28.73 o 
  13   5   5        9.35       13.42     19.22 o 
 -18   6   5       46.70      116.40     40.17 o 
 -17   6   5       33.91       51.88     27.14 o 
 -16   6   5        0.02       20.35     14.24 o 
 -15   6   5       11.87        8.96     10.94 o 
 -14   6   5       23.42       32.00     15.86 o 
 -13   6   5      263.97      259.84     26.06 o 
 -12   6   5        4.97        3.97     10.13 o 
 -11   6   5      241.59      223.66     20.72 o 
 -10   6   5       24.47       35.70     11.04 o 
  -9   6   5        9.07       -2.67      8.45 o 
  -8   6   5      116.09      100.63     14.61 o 
  -7   6   5       20.34       33.35     10.47 o 
  -6   6   5       39.24       36.82     10.06 o 
  -5   6   5       51.20       64.57     15.95 o 
  -4   6   5       51.05       61.29      6.03 o 
  -3   6   5      116.78       95.13      8.93 o 
  -2   6   5       35.59       29.20      7.71 o 
  -1   6   5      109.87      115.93     12.46 o 
   0   6   5      101.93       97.60     11.06 o 
   1   6   5        1.06       16.06     10.60 o 
   2   6   5      262.97      283.50     21.56 o 
   3   6   5        0.02       13.09      9.57 o 
   4   6   5      140.30      127.48     11.03 o 
   5   6   5       14.07       25.10     12.42 o 
   6   6   5       33.80       40.31      9.48 o 
   7   6   5        4.59       -5.75     11.09 o 
   8   6   5        3.38        9.29     13.27 o 
   9   6   5       41.22       50.68     14.11 o 
  10   6   5        0.03       -0.46     11.40 o 
  11   6   5        0.44       -6.39     13.92 o 
  12   6   5       34.38       39.60     16.71 o 
  13   6   5       11.25       11.96     15.03 o 
 -17   7   5       87.57       45.73     26.51 o 
 -16   7   5        0.10       25.96     15.43 o 
 -15   7   5       16.81       40.35     16.63 o 
 -14   7   5        2.07       -3.25     11.18 o 
 -13   7   5       12.39       -3.46     18.65 o 
 -12   7   5        3.59        8.52     16.22 o 
 -11   7   5      763.95      747.43     50.59 o 
 -10   7   5        0.26       -0.91      8.18 o 
  -9   7   5       62.18       81.01     13.58 o 
  -8   7   5     1058.37     1110.33     61.22 o 
  -7   7   5      115.00      138.48     16.13 o 
  -6   7   5      185.41      197.97     17.54 o 
  -5   7   5       16.08       28.07      7.50 o 
  -4   7   5      770.68      792.35     48.06 o 
  -3   7   5       40.07       72.41     11.86 o 
  -2   7   5     1067.48     1075.27     50.70 o 
  -1   7   5      394.83      368.34     22.71 o 
   0   7   5      296.34      314.95     19.20 o 
   1   7   5      107.55      115.76     12.64 o 
   2   7   5      471.93      482.82     28.82 o 
   3   7   5       77.71       79.97     10.62 o 
   4   7   5      110.61      108.55     12.27 o 
   5   7   5      152.16      155.08     20.32 o 
   6   7   5      286.92      294.59     29.77 o 
   7   7   5      221.04      194.82     23.22 o 
   8   7   5      162.69      137.14     21.13 o 
   9   7   5      259.23      255.05     31.18 o 
  10   7   5        0.58        3.75     11.10 o 
  11   7   5        8.13       -3.92     14.00 o 
  12   7   5        2.80       13.62     18.49 o 
 -17   8   5       78.79      122.35     34.50 o 
 -16   8   5        3.58       -0.70     14.09 o 
 -15   8   5       19.36       29.53     15.15 o 
 -14   8   5        0.10        8.89     11.01 o 
 -13   8   5       32.82       54.28     19.20 o 
 -12   8   5        1.36       -5.92      9.85 o 
 -11   8   5        0.02        6.99     11.10 o 
 -10   8   5      321.18      374.07     31.46 o 
  -9   8   5      809.73      805.17     50.63 o 
  -8   8   5      107.73      130.02     24.03 o 
  -7   8   5        3.59       15.85      8.18 o 
  -6   8   5       66.39       92.41     12.09 o 
  -5   8   5      256.40      296.02     27.57 o 
  -4   8   5       84.39       89.61     18.83 o 
  -3   8   5       90.13       88.11     10.25 o 
  -2   8   5       90.03      113.76     16.97 o 
  -1   8   5      615.24      562.09     30.20 o 
   0   8   5      536.25      544.27     38.37 o 
   1   8   5       62.50       96.68     11.89 o 
   2   8   5       32.32       43.45      9.63 o 
   3   8   5      162.25      171.62     16.55 o 
   4   8   5      100.65      126.48     15.60 o 
   5   8   5        8.43       18.00     13.05 o 
   6   8   5      260.53      296.63     29.74 o 
   7   8   5       96.72       99.97     19.76 o 
   8   8   5      413.46      368.47     36.39 o 
   9   8   5       38.58       42.64     16.22 o 
  10   8   5       70.79       71.23     20.01 o 
  11   8   5       65.39       60.81     30.98 o 
  12   8   5       44.25       48.27     27.11 o 
 -16   9   5       56.88       74.06     27.34 o 
 -15   9   5        3.23       29.05     17.22 o 
 -14   9   5        0.20      -10.26     11.93 o 
 -13   9   5       63.06       49.09     14.72 o 
 -12   9   5        0.10       -7.19     12.33 o 
 -11   9   5       62.29       39.40     15.63 o 
 -10   9   5       40.75       84.08     22.92 o 
  -9   9   5       68.72       75.94     14.30 o 
  -8   9   5       32.02       35.94      9.62 o 
  -7   9   5       42.42       37.08     16.41 o 
  -6   9   5      164.46      172.63     20.79 o 
  -5   9   5      157.65      191.51     23.46 o 
  -4   9   5       70.49       87.15     17.21 o 
  -3   9   5      415.39      402.18     36.97 o 
  -2   9   5      519.78      471.37     27.73 o 
  -1   9   5      303.34      289.17     27.56 o 
   0   9   5        6.19       15.48      7.92 o 
   1   9   5      149.04      148.78     14.86 o 
   2   9   5       45.22       36.15      8.94 o 
   3   9   5        1.65        4.98      7.86 o 
   4   9   5      359.64      401.66     59.85 o 
   5   9   5      113.18      113.17     17.59 o 
   6   9   5       15.38       30.58     14.99 o 
   7   9   5      157.55      131.84     23.05 o 
   8   9   5      304.68      311.00     32.38 o 
   9   9   5       42.89       66.74     21.91 o 
  10   9   5       24.77       47.97     20.38 o 
  11   9   5        2.75       18.61     22.37 o 
 -16  10   5        0.18       -2.76     18.63 o 
 -15  10   5        1.81        2.27     16.25 o 
 -14  10   5        9.05        6.44     12.61 o 
 -13  10   5      113.29      146.28     20.53 o 
 -12  10   5        5.59       -2.27     11.36 o 
 -11  10   5       41.31       38.75     12.64 o 
 -10  10   5       36.80       39.84     12.14 o 
  -9  10   5       61.29       75.09     16.66 o 
  -8  10   5      303.88      293.94     30.18 o 
  -7  10   5        3.16       13.11     17.11 o 
  -6  10   5      104.40      131.31     20.09 o 
  -5  10   5      247.74      271.16     26.05 o 
  -4  10   5       16.59       15.16     10.99 o 
  -3  10   5        1.95       -9.91      9.91 o 
  -2  10   5        0.06       23.06     20.77 o 
  -1  10   5      133.50      132.81     14.91 o 
   0  10   5        8.29        9.39      8.83 o 
   1  10   5       25.36       15.25      9.56 o 
   2  10   5       21.49       48.73     12.77 o 
   3  10   5       53.86       38.85     10.44 o 
   4  10   5       14.25       21.76     11.90 o 
   5  10   5      102.69       84.60     18.28 o 
   6  10   5        0.03      -11.97     11.97 o 
   7  10   5       27.93       32.32     23.84 o 
   8  10   5       12.02       34.47     17.31 o 
   9  10   5        1.18        8.46     15.21 o 
  10  10   5        0.20        3.67     12.45 o 
  11  10   5        5.76       16.86     22.38 o 
 -15  11   5       25.04        3.50     18.38 o 
 -14  11   5        9.31       24.14     22.24 o 
 -13  11   5        5.93       10.56     13.17 o 
 -12  11   5       39.09       23.54     16.53 o 
 -11  11   5        2.33        8.14     14.82 o 
 -10  11   5       72.84       94.07     31.16 o 
  -9  11   5       98.54      110.48     20.19 o 
  -8  11   5       54.46       86.69     19.27 o 
  -7  11   5        3.92      -10.40     10.75 o 
  -6  11   5       61.30      103.37     31.77 o 
  -5  11   5       17.34       33.22     11.39 o 
  -4  11   5        1.03       20.86     11.48 o 
  -3  11   5      259.12      265.95     28.56 o 
  -2  11   5      258.73      295.25     22.91 o 
  -1  11   5      129.54      150.53     17.12 o 
   0  11   5       66.26       77.02     21.80 o 
   1  11   5       90.72      103.61     13.33 o 
   2  11   5       26.13       32.42     10.58 o 
   3  11   5        0.02       -0.15     10.12 o 
   4  11   5      136.66      190.00     25.31 o 
   5  11   5       19.37       35.64     15.66 o 
   6  11   5        7.28       31.07     13.19 o 
   7  11   5       49.99       85.90     33.72 o 
   8  11   5       23.10       65.91     18.11 o 
   9  11   5       21.30        3.54     14.39 o 
  10  11   5       63.86       71.96     22.32 o 
 -14  12   5       21.31       24.03     19.44 o 
 -13  12   5        0.69        9.65     14.59 o 
 -12  12   5       29.26       26.78     16.68 o 
 -11  12   5        3.30      -11.28     14.87 o 
 -10  12   5       32.26       47.74     16.90 o 
  -9  12   5       66.40       39.07     16.93 o 
  -8  12   5        0.69      -14.27     14.27 o 
  -7  12   5        6.89       22.20     13.08 o 
  -6  12   5        0.45        4.47      9.18 o 
  -5  12   5       51.80       48.72     16.60 o 
  -4  12   5       67.49       95.68     17.65 o 
  -3  12   5      232.34      240.47     28.11 o 
  -2  12   5       53.58       75.07     15.71 o 
  -1  12   5        4.50       30.37     10.13 o 
   0  12   5      165.86      166.22     20.67 o 
   1  12   5      117.82      110.93     16.50 o 
   2  12   5       23.09       37.36     10.15 o 
   3  12   5       72.81       86.30     16.02 o 
   4  12   5        0.21       18.99     12.97 o 
   5  12   5      106.09      155.28     47.57 o 
   6  12   5       44.55       52.18     18.58 o 
   7  12   5       35.77       41.63     19.44 o 
   8  12   5       19.60       18.19     17.03 o 
   9  12   5        6.95       19.39     23.07 o 
 -13  13   5        0.10        9.99     17.70 o 
 -12  13   5      115.92      114.22     27.28 o 
 -11  13   5        3.60        6.43     14.13 o 
 -10  13   5        4.41       -8.30     12.26 o 
  -9  13   5       28.11       20.80     16.61 o 
  -8  13   5        2.61       -0.01     17.30 o 
  -7  13   5       29.54       40.62     15.60 o 
  -6  13   5        2.54       19.15     14.31 o 
  -5  13   5        5.52       14.32     13.76 o 
  -4  13   5       38.41       71.78     17.88 o 
  -3  13   5        9.30       -3.33      9.72 o 
  -2  13   5      150.96      155.59     24.04 o 
  -1  13   5       65.79       78.37     15.52 o 
   0  13   5       88.75       83.35     19.42 o 
   1  13   5       22.17       47.89     13.59 o 
   2  13   5      161.55      163.94     21.68 o 
   3  13   5        8.37      -11.24     12.92 o 
   4  13   5       23.07       33.90     18.53 o 
   5  13   5       10.54       17.18     15.20 o 
   6  13   5       15.60       38.00     15.08 o 
   7  13   5        7.58       -6.54     14.67 o 
   8  13   5        0.79       13.03     17.38 o 
 -12  14   5       29.46       42.23     26.23 o 
 -11  14   5       34.40        3.23     14.55 o 
 -10  14   5       17.53       29.55     15.45 o 
  -9  14   5       79.92       65.41     20.44 o 
  -8  14   5      132.96      130.04     22.83 o 
  -7  14   5       49.23       46.08     18.36 o 
  -6  14   5       70.80       89.21     18.10 o 
  -5  14   5       79.50       89.46     18.91 o 
  -4  14   5       37.00       84.62     20.26 o 
  -3  14   5      128.73      159.11     21.43 o 
  -2  14   5       15.45       23.68     16.30 o 
  -1  14   5        0.24        7.03     11.06 o 
   0  14   5        0.66       -3.67      9.68 o 
   1  14   5       23.67       19.12     11.01 o 
   2  14   5      101.73       96.84     18.71 o 
   3  14   5       39.61       47.40     17.90 o 
   4  14   5       60.46       82.89     27.91 o 
   5  14   5       86.38       81.14     23.12 o 
   6  14   5        5.34        8.72     12.11 o 
   7  14   5        7.44      -12.96     24.94 o 
 -11  15   5       32.91       10.16     21.52 o 
 -10  15   5        3.06       24.08     17.64 o 
  -9  15   5        9.75        6.63     13.72 o 
  -8  15   5      108.14      176.53     26.23 o 
  -7  15   5       36.32       46.37     19.17 o 
  -6  15   5       57.36       70.74     20.82 o 
  -5  15   5       45.92       35.77     15.69 o 
  -4  15   5        0.95      -12.15     12.82 o 
  -3  15   5      223.52      297.08     33.55 o 
  -2  15   5      122.80      140.36     23.23 o 
  -1  15   5       11.57        1.05     14.73 o 
   0  15   5       51.71       44.26     19.32 o 
   1  15   5       52.42       78.51     25.28 o 
   2  15   5        0.21      -13.05     13.05 o 
   3  15   5        0.06      -14.65     14.94 o 
   4  15   5       23.42       35.31     16.71 o 
   5  15   5       75.25       91.05     22.32 o 
   6  15   5       12.03       21.62     14.70 o 
  -9  16   5        3.27       31.61     18.46 o 
  -8  16   5       18.19       28.94     18.13 o 
  -7  16   5        1.97       -7.85     15.82 o 
  -6  16   5        0.13       21.03     29.70 o 
  -5  16   5        7.62        5.55     13.35 o 
  -4  16   5        3.54       12.38     11.81 o 
  -3  16   5       60.04       53.93     19.38 o 
  -2  16   5        8.43       27.21     16.08 o 
  -1  16   5       12.96       65.96     21.08 o 
   0  16   5        6.56       13.48     24.79 o 
   1  16   5        1.22      -11.17     16.21 o 
   2  16   5       12.97       50.17     34.56 o 
   3  16   5        9.67       30.04     19.35 o 
   4  16   5        0.01       17.44     17.91 o 
  -7  17   5       23.60       13.81     14.43 o 
  -6  17   5        3.06       15.03     15.64 o 
  -5  17   5        0.87      -10.55     19.98 o 
  -4  17   5        4.32       29.77     16.72 o 
  -3  17   5       32.58       85.55     21.82 o 
  -2  17   5       91.92      136.12     33.53 o 
  -1  17   5        0.11       -1.66     13.54 o 
   0  17   5        4.36       33.44     22.78 o 
   1  17   5       11.50       21.63     22.98 o 
   2  17   5        7.16       18.54     21.77 o 
 -18   0   6       41.63       28.55     57.12 o 
 -17   0   6       18.61       13.05     22.85 o 
 -16   0   6      111.18      127.36     32.92 o 
 -15   0   6       81.11       93.05     25.51 o 
 -14   0   6      104.40      115.81     25.56 o 
 -13   0   6      697.08      587.85     95.83 o 
 -12   0   6     1284.17      990.04    252.20 o 
 -11   0   6      370.02      312.50     40.39 o 
 -10   0   6      421.32      396.18     75.47 o 
  -9   0   6        4.87       -6.00      7.22 o 
  -8   0   6      160.71      198.45     17.06 o 
  -7   0   6       24.99       24.36     18.67 o 
  -6   0   6       33.18       25.87      9.71 o 
  -5   0   6        1.27        4.43      9.99 o 
  -4   0   6       19.37        8.38      6.21 o 
  -3   0   6      645.30      555.33     35.76 o 
  -2   0   6      668.36      625.00     39.59 o 
  -1   0   6      124.32       92.97     14.67 o 
   0   0   6      412.17      348.24     29.32 o 
   1   0   6       47.49       53.90     26.24 o 
   2   0   6       63.38       86.46     27.35 o 
   3   0   6       68.27       76.56     15.89 o 
   4   0   6        1.18       -5.57      7.59 o 
   5   0   6       70.40       77.73     14.48 o 
   6   0   6       42.95       82.56     17.26 o 
   7   0   6        2.03      -16.58     16.58 o 
   8   0   6      219.09      188.73     34.97 o 
   9   0   6      318.37      193.77     54.76 o 
  10   0   6      141.29      114.80     28.62 o 
  11   0   6      197.07      190.50     42.61 o 
  12   0   6        4.17       22.05     25.25 o 
 -18   1   6        0.02      -18.42     18.42 o 
 -17   1   6       90.18      123.93     26.84 o 
 -16   1   6        8.60        0.10     16.02 o 
 -15   1   6       67.81       84.52     31.99 o 
 -14   1   6        0.13        9.72     13.07 o 
 -13   1   6       92.72      125.89     21.02 o 
 -12   1   6       68.92       70.48     26.84 o 
 -11   1   6       17.99       15.62      8.15 o 
 -10   1   6       33.78       27.93      8.92 o 
  -9   1   6       38.80       38.63     16.70 o 
  -8   1   6       16.64       29.22      8.86 o 
  -7   1   6        8.84       16.73      8.48 o 
  -6   1   6        1.52       -1.32      4.66 o 
  -5   1   6      241.01      251.80     22.13 o 
  -4   1   6        8.94       16.49      5.35 o 
  -3   1   6      141.31      157.32     15.48 o 
  -2   1   6        7.50        9.25      7.16 o 
  -1   1   6        0.99        0.65      5.04 o 
   0   1   6      429.77      455.78     23.52 o 
   1   1   6     1179.59     1179.92     51.01 o 
   2   1   6      132.57      134.94     12.48 o 
   3   1   6       12.81       29.00      8.81 o 
   4   1   6       15.08       28.73      9.23 o 
   5   1   6       15.42       18.79      8.22 o 
   6   1   6        2.08        9.45      7.65 o 
   7   1   6       49.30       54.07     11.88 o 
   8   1   6        7.07        7.95      9.05 o 
   9   1   6       37.11       26.21     13.41 o 
  10   1   6      105.79      140.00     24.30 o 
  11   1   6       37.23       -2.06     12.87 o 
  12   1   6       23.71       34.52     24.36 o 
 -18   2   6        9.04       23.53     19.47 o 
 -17   2   6        3.15       13.03     18.57 o 
 -16   2   6       58.50       35.01     19.96 o 
 -15   2   6        2.21       10.13     17.36 o 
 -14   2   6       37.51       29.91     16.34 o 
 -13   2   6       72.64      108.92     21.87 o 
 -12   2   6        1.90       -6.81     10.01 o 
 -11   2   6      198.91      228.20     22.41 o 
 -10   2   6       44.30       42.36      9.99 o 
  -9   2   6       15.09       22.31      8.97 o 
  -8   2   6        0.40       -5.40      9.49 o 
  -7   2   6        0.37       25.30     23.11 o 
  -6   2   6       14.42       19.50      9.25 o 
  -5   2   6       52.93       57.81      7.27 o 
  -4   2   6        2.61       19.17      9.03 o 
  -3   2   6       80.64      103.54     10.15 o 
  -2   2   6       51.47       59.74     12.24 o 
  -1   2   6       50.75       58.62      7.93 o 
   0   2   6       34.88       33.13     10.71 o 
   1   2   6      299.14      267.23     19.01 o 
   2   2   6        1.86       -0.01      5.16 o 
   3   2   6       54.87       52.81     11.55 o 
   4   2   6       44.10       50.04      9.13 o 
   5   2   6        1.53        1.15      6.36 o 
   6   2   6        8.83        8.03      8.67 o 
   7   2   6        0.35        2.18      6.89 o 
   8   2   6        1.96       -0.99     11.23 o 
   9   2   6        0.46        5.79     10.40 o 
  10   2   6        0.32        3.10     12.43 o 
  11   2   6        0.29       22.29     17.58 o 
  12   2   6       13.60       -4.42     19.05 o 
 -18   3   6        1.39        8.03     24.41 o 
 -17   3   6       24.84       37.91     22.87 o 
 -16   3   6       21.08       -2.15     15.59 o 
 -15   3   6       12.65        0.94     14.22 o 
 -14   3   6       14.11       13.19     11.71 o 
 -13   3   6       19.58       30.98     12.25 o 
 -12   3   6      316.12      282.36     26.45 o 
 -11   3   6        0.40        3.62     10.03 o 
 -10   3   6       25.58       26.52     10.93 o 
  -9   3   6       93.17      120.53     13.85 o 
  -8   3   6        1.20        8.13      8.15 o 
  -7   3   6      276.53      317.89     23.55 o 
  -6   3   6      173.87      196.05     17.91 o 
  -5   3   6        1.20       12.90      6.40 o 
  -4   3   6      123.18      131.07     10.70 o 
  -3   3   6       95.45      108.52      9.30 o 
  -2   3   6        9.90       16.12      9.84 o 
  -1   3   6        0.02        1.65      5.53 o 
   0   3   6       56.58       51.03     11.73 o 
   1   3   6      423.25      393.46     22.18 o 
   2   3   6       34.61       56.21      9.05 o 
   3   3   6       12.95       10.67      6.98 o 
   4   3   6       64.19       64.70     10.12 o 
   5   3   6      139.69      128.46     14.39 o 
   6   3   6       40.13       35.19      9.45 o 
   7   3   6        8.95       15.14     10.76 o 
   8   3   6       61.25       59.04     12.98 o 
   9   3   6      147.75      136.21     28.61 o 
  10   3   6        1.96        2.86     12.29 o 
  11   3   6       23.79       11.75     16.10 o 
  12   3   6       11.90       16.53     20.69 o 
 -17   4   6       34.98       65.40     27.69 o 
 -16   4   6       12.62       44.57     37.59 o 
 -15   4   6       61.92       40.68     23.21 o 
 -14   4   6       14.63       22.92     13.93 o 
 -13   4   6        1.60       16.54     17.84 o 
 -12   4   6      289.93      299.32     31.14 o 
 -11   4   6       44.97       74.38     16.01 o 
 -10   4   6       92.32      138.37     18.64 o 
  -9   4   6      158.94      165.02     17.88 o 
  -8   4   6        0.58       -5.84      9.48 o 
  -7   4   6       69.68       54.13     12.76 o 
  -6   4   6        5.63       31.95     12.63 o 
  -5   4   6      277.32      288.10     23.98 o 
  -4   4   6      444.25      394.32     18.74 o 
  -3   4   6        5.05       19.05      6.33 o 
  -2   4   6      121.09      143.32     10.90 o 
  -1   4   6      216.53      172.42     14.89 o 
   0   4   6       51.83       45.29      8.63 o 
   1   4   6      404.11      366.50     20.31 o 
   2   4   6        1.75        7.25     10.31 o 
   3   4   6      106.37      117.15     12.18 o 
   4   4   6      175.60      161.81     15.45 o 
   5   4   6       19.19       17.66     10.32 o 
   6   4   6       38.97       42.66     10.57 o 
   7   4   6       39.47       42.49     12.00 o 
   8   4   6       41.86       32.13     15.16 o 
   9   4   6       12.71       -7.35     17.29 o 
  10   4   6        6.45       13.29     15.59 o 
  11   4   6       11.44       -5.83     17.73 o 
 -17   5   6        9.00       -7.16     18.38 o 
 -16   5   6       19.96       16.21     17.90 o 
 -15   5   6        0.62      -11.06     16.79 o 
 -14   5   6       45.46       76.25     18.20 o 
 -13   5   6        8.33       14.95     11.67 o 
 -12   5   6      176.96      184.82     24.68 o 
 -11   5   6       53.43       78.07     35.79 o 
 -10   5   6        8.02       -0.61      9.95 o 
  -9   5   6      226.35      217.64     21.95 o 
  -8   5   6      545.17      556.73     36.54 o 
  -7   5   6       33.02       31.81      9.72 o 
  -6   5   6      431.22      407.50     25.98 o 
  -5   5   6       21.09       19.08      7.98 o 
  -4   5   6       12.01       21.10      6.40 o 
  -3   5   6      179.71      203.12     13.14 o 
  -2   5   6      187.81      188.06     13.01 o 
  -1   5   6       95.13       97.75     11.30 o 
   0   5   6      256.46      259.94     17.85 o 
   1   5   6      247.80      247.50     19.34 o 
   2   5   6      151.61      111.90     19.29 o 
   3   5   6        4.14       -2.40      9.66 o 
   4   5   6      247.40      244.57     19.58 o 
   5   5   6        2.06       -5.73      8.87 o 
   6   5   6      188.23      122.95     18.20 o 
   7   5   6      206.71      216.23     28.05 o 
   8   5   6        1.94       -4.89     10.04 o 
   9   5   6        2.37        5.40     13.57 o 
  10   5   6       87.16       61.63     22.31 o 
  11   5   6       15.51       -4.53     18.69 o 
 -17   6   6        2.93       14.92     25.16 o 
 -16   6   6        0.71       -4.71     17.08 o 
 -15   6   6        1.61        7.26     12.37 o 
 -14   6   6      117.15      147.51     26.59 o 
 -13   6   6       12.41       -7.00     14.97 o 
 -12   6   6       31.51       37.12     15.86 o 
 -11   6   6       16.86       44.57     12.93 o 
 -10   6   6       34.85       59.10     16.51 o 
  -9   6   6        4.25        3.02     12.63 o 
  -8   6   6      215.15      236.74     20.35 o 
  -7   6   6      110.51      148.09     16.93 o 
  -6   6   6      327.00      274.66     19.95 o 
  -5   6   6        0.76       26.07     10.41 o 
  -4   6   6      105.01      136.03     17.24 o 
  -3   6   6       50.52       40.26     15.50 o 
  -2   6   6       78.75       80.91     13.38 o 
  -1   6   6       88.05       99.47     12.22 o 
   0   6   6      106.01      119.25     13.40 o 
   1   6   6       36.66       38.43     12.35 o 
   2   6   6       43.27       56.48     16.23 o 
   3   6   6        0.14        4.26      7.42 o 
   4   6   6       12.14       18.34     15.77 o 
   5   6   6      271.60      297.93     32.31 o 
   6   6   6        0.07        5.98     10.07 o 
   7   6   6       49.95       57.35     13.57 o 
   8   6   6       56.88       76.54     18.88 o 
   9   6   6        0.34       -3.47     14.78 o 
  10   6   6       17.24       17.30     35.86 o 
  11   6   6       26.02       31.71     22.79 o 
 -16   7   6        2.00       23.06     19.55 o 
 -15   7   6        0.01       31.11     17.32 o 
 -14   7   6      141.65      168.35     24.41 o 
 -13   7   6      143.14      180.34     25.45 o 
 -12   7   6        0.19       20.99     13.52 o 
 -11   7   6       65.08      104.39     18.48 o 
 -10   7   6      179.78      168.52     30.21 o 
  -9   7   6      329.68      342.81     28.29 o 
  -8   7   6       93.64      147.74     24.28 o 
  -7   7   6       72.68       52.85     12.92 o 
  -6   7   6      287.93      290.19     27.73 o 
  -5   7   6      259.63      296.36     27.23 o 
  -4   7   6       77.01       82.15     17.40 o 
  -3   7   6        6.79       18.78      7.71 o 
  -2   7   6       15.21       20.91      7.92 o 
  -1   7   6        4.54        9.68      9.48 o 
   0   7   6      393.21      383.17     24.34 o 
   1   7   6       69.71       82.58     13.14 o 
   2   7   6       56.84       75.03     13.96 o 
   3   7   6       74.29       50.45     10.81 o 
   4   7   6      108.08      153.45     23.48 o 
   5   7   6        0.68        0.77     11.67 o 
   6   7   6       97.10      112.62     19.44 o 
   7   7   6       88.67       97.84     21.04 o 
   8   7   6       20.71       34.89     14.68 o 
   9   7   6       12.17        1.25     12.44 o 
  10   7   6        0.16       23.38     20.90 o 
 -16   8   6        6.37       50.97     37.58 o 
 -15   8   6        0.19        6.48     14.23 o 
 -14   8   6        4.44       -5.18     16.75 o 
 -13   8   6        3.53       20.79     15.02 o 
 -12   8   6       24.54       32.48     13.99 o 
 -11   8   6        0.00       17.99     12.67 o 
 -10   8   6       56.93       71.58     14.62 o 
  -9   8   6        5.97       -3.53      8.38 o 
  -8   8   6       46.86       35.74     20.62 o 
  -7   8   6       50.73       64.12     17.07 o 
  -6   8   6       18.41       11.63     11.86 o 
  -5   8   6        0.60      -12.44     12.44 o 
  -4   8   6        0.72        5.04     11.07 o 
  -3   8   6       15.59       21.80     13.49 o 
  -2   8   6        7.94        0.15      6.31 o 
  -1   8   6        0.02        5.88      8.31 o 
   0   8   6        0.31        8.79      8.26 o 
   1   8   6        4.00       13.94      8.82 o 
   2   8   6        1.33        7.65     17.80 o 
   3   8   6       51.45       66.69     14.12 o 
   4   8   6       42.85       60.08     22.24 o 
   5   8   6       29.39       46.16     22.97 o 
   6   8   6      104.06       89.09     22.08 o 
   7   8   6        0.79        8.08     12.87 o 
   8   8   6        7.93        7.79     11.96 o 
   9   8   6        1.40       50.07     21.10 o 
  10   8   6        3.09       -0.87     13.82 o 
 -15   9   6       36.59       21.90     20.51 o 
 -14   9   6       30.67       23.92     18.92 o 
 -13   9   6       43.33       59.20     22.32 o 
 -12   9   6       89.59       88.43     23.70 o 
 -11   9   6       32.47       28.66     17.32 o 
 -10   9   6      242.52      297.81     33.78 o 
  -9   9   6       71.05       47.66     17.11 o 
  -8   9   6        6.34       14.61     13.50 o 
  -7   9   6      132.78      183.61     25.74 o 
  -6   9   6      159.26      165.47     19.05 o 
  -5   9   6       20.40       55.69     13.95 o 
  -4   9   6       47.71       76.88     17.21 o 
  -3   9   6       48.21       40.38     12.59 o 
  -2   9   6        5.06       24.21     10.16 o 
  -1   9   6       18.73        1.52      7.39 o 
   0   9   6      164.97      169.24     19.09 o 
   1   9   6      150.59      146.92     19.13 o 
   2   9   6       42.60       53.97     12.89 o 
   3   9   6       82.81       86.31     15.29 o 
   4   9   6        7.10        2.79     10.52 o 
   5   9   6       12.18       14.40     23.62 o 
   6   9   6       22.31       21.35     15.04 o 
   7   9   6       14.48       36.10     14.51 o 
   8   9   6        1.55       32.41     21.52 o 
   9   9   6       49.96       76.40     24.84 o 
 -15  10   6        3.54       13.09     19.00 o 
 -14  10   6        1.55       17.88     18.83 o 
 -13  10   6       90.47       74.36     20.40 o 
 -12  10   6       43.69       57.50     22.07 o 
 -11  10   6        1.37        5.63     15.77 o 
 -10  10   6        0.56       17.69     17.38 o 
  -9  10   6      456.82      449.08     55.03 o 
  -8  10   6        0.27      -11.75     11.81 o 
  -7  10   6      415.19      389.15     36.81 o 
  -6  10   6       13.09       29.35     12.14 o 
  -5  10   6       25.27       26.54     11.83 o 
  -4  10   6       26.18       20.10     13.28 o 
  -3  10   6       23.05       39.85     13.71 o 
  -2  10   6       56.98       75.54     15.80 o 
  -1  10   6      193.02      206.42     17.47 o 
   0  10   6       24.95       34.28     10.94 o 
   1  10   6        0.29       -7.60      9.15 o 
   2  10   6       57.45       95.27     13.74 o 
   3  10   6       38.01       74.48     21.14 o 
   4  10   6        2.74        5.93     10.27 o 
   5  10   6      125.47       86.84     20.69 o 
   6  10   6        2.18       -3.51     12.11 o 
   7  10   6       44.95       63.58     23.81 o 
   8  10   6        3.25        8.53     13.48 o 
   9  10   6        1.84        3.41     16.43 o 
 -14  11   6        6.62       20.97     19.83 o 
 -13  11   6       23.61       22.04     20.11 o 
 -12  11   6       77.64       79.05     21.42 o 
 -11  11   6       54.76       72.49     19.18 o 
 -10  11   6       40.12      102.18     23.43 o 
  -9  11   6       37.76       64.81     22.32 o 
  -8  11   6        1.38      -15.12     15.24 o 
  -7  11   6       18.95       39.51     15.47 o 
  -6  11   6      143.71      200.24     26.46 o 
  -5  11   6        3.87       33.46     13.03 o 
  -4  11   6        0.00        4.07     13.07 o 
  -3  11   6        9.03       36.18     15.39 o 
  -2  11   6      202.35      184.08     25.44 o 
  -1  11   6       41.90       40.57     12.13 o 
   0  11   6      348.11      340.40     28.07 o 
   1  11   6       50.46       15.59     10.34 o 
   2  11   6        0.05       -4.18     10.38 o 
   3  11   6        0.11       16.95     12.36 o 
   4  11   6       20.88       18.71     12.29 o 
   5  11   6       46.36       27.76     13.11 o 
   6  11   6        0.57      -13.96     13.96 o 
   7  11   6       24.41        5.28     17.36 o 
   8  11   6        2.32       57.84     25.35 o 
 -13  12   6        1.44      -11.42     17.33 o 
 -12  12   6       48.21       91.27     24.71 o 
 -11  12   6       19.81       22.55     20.11 o 
 -10  12   6        0.55       21.41     17.99 o 
  -9  12   6       98.63      141.43     24.88 o 
  -8  12   6        0.03       -0.35     12.12 o 
  -7  12   6      155.44      158.81     26.51 o 
  -6  12   6        1.53       -9.97     13.05 o 
  -5  12   6        3.32       13.98     16.19 o 
  -4  12   6        1.86       15.28     14.60 o 
  -3  12   6       32.05       44.38     13.30 o 
  -2  12   6        5.09        2.12     10.74 o 
  -1  12   6        3.22       -9.79     10.84 o 
   0  12   6       66.37       56.18     29.07 o 
   1  12   6       93.64      109.00     19.01 o 
   2  12   6       18.34       26.36     14.51 o 
   3  12   6        5.67       20.35     14.44 o 
   4  12   6        0.25        8.59     11.83 o 
   5  12   6       22.99       38.86     14.62 o 
   6  12   6       23.50       11.96     14.86 o 
   7  12   6       11.90       10.44     19.42 o 
 -12  13   6       75.33       71.84     27.53 o 
 -11  13   6        5.38       25.51     24.60 o 
 -10  13   6       37.92       42.57     18.47 o 
  -9  13   6       64.04       92.35     23.72 o 
  -8  13   6        5.40       19.54     24.06 o 
  -7  13   6       38.56       26.05     18.50 o 
  -6  13   6       56.82       72.16     21.86 o 
  -5  13   6       41.74       36.40     14.73 o 
  -4  13   6        7.03       19.03     16.40 o 
  -3  13   6       16.78        7.15     13.02 o 
  -2  13   6       21.05       45.74     23.26 o 
  -1  13   6        0.54       25.56     17.90 o 
   0  13   6       51.59       72.24     17.92 o 
   1  13   6       37.77       49.93     20.64 o 
   2  13   6        1.02        8.63     15.65 o 
   3  13   6       16.27        6.32     13.13 o 
   4  13   6       31.39       37.05     16.13 o 
   5  13   6        0.09       -6.83     12.27 o 
   6  13   6        4.47       19.76     19.07 o 
 -11  14   6        6.33       21.62     19.33 o 
 -10  14   6       21.60       17.86     18.84 o 
  -9  14   6        3.15      -16.05     17.56 o 
  -8  14   6        0.00       -4.46     15.90 o 
  -7  14   6       60.53       48.25     20.19 o 
  -6  14   6       46.64       68.48     21.19 o 
  -5  14   6       21.20       11.23     13.34 o 
  -4  14   6       34.17       28.18     15.84 o 
  -3  14   6       60.97       83.98     20.80 o 
  -2  14   6       39.01       37.71     19.08 o 
  -1  14   6        1.22       23.69     12.94 o 
   0  14   6        0.02        1.41     15.88 o 
   1  14   6        2.92        5.07     13.92 o 
   2  14   6        8.28       25.01     18.19 o 
   3  14   6        4.07       -2.66     14.92 o 
   4  14   6        0.49       14.87     19.34 o 
   5  14   6        3.24        7.81     17.20 o 
  -9  15   6        3.09       15.82     18.77 o 
  -8  15   6       11.56      -12.27     17.96 o 
  -7  15   6       13.61       26.03     20.01 o 
  -6  15   6        3.01       -0.51     13.42 o 
  -5  15   6       30.19       16.59     17.65 o 
  -4  15   6        9.13       11.84     28.95 o 
  -3  15   6        0.11       15.54     17.22 o 
  -2  15   6       10.13       22.12     17.61 o 
  -1  15   6        0.29      -15.62     15.62 o 
   0  15   6        0.48      -17.12     17.50 o 
   1  15   6       55.15       53.42     25.86 o 
   2  15   6       98.27      127.96     34.04 o 
   3  15   6       61.45       53.82     20.31 o 
  -7  16   6        0.10       -4.04     15.37 o 
  -6  16   6       34.40       37.10     18.78 o 
  -5  16   6        1.82       26.24     15.52 o 
  -4  16   6      138.62      145.20     32.74 o 
  -3  16   6      134.05      131.94     28.73 o 
  -2  16   6       11.71       -1.98     15.40 o 
  -1  16   6        0.34        2.16     18.03 o 
   0  16   6        8.00       27.93     22.64 o 
   1  16   6       35.55       32.99     25.60 o 
 -17   1   7        1.67       -1.23     15.88 o 
 -16   1   7      103.95       86.90     50.63 o 
 -15   1   7        7.66       -4.70     15.01 o 
 -14   1   7        2.16       26.06     14.83 o 
 -13   1   7       27.31       35.19     15.29 o 
 -12   1   7       32.43       52.25     17.80 o 
 -11   1   7       14.42        6.41     12.53 o 
 -10   1   7       16.18       16.71     10.29 o 
  -9   1   7       92.07      108.23     15.32 o 
  -8   1   7        7.19        5.16      6.62 o 
  -7   1   7       58.60       62.96     11.56 o 
  -6   1   7      109.79       98.72     13.95 o 
  -5   1   7       51.45       43.15      7.37 o 
  -4   1   7       43.36       60.76      8.56 o 
  -3   1   7      464.84      470.10     29.76 o 
  -2   1   7       47.41       45.15      9.62 o 
  -1   1   7        6.00       12.64      7.96 o 
   0   1   7        6.41        5.89      6.88 o 
   1   1   7       29.46       20.58      7.80 o 
   2   1   7        2.59       -2.51      6.80 o 
   3   1   7       57.97       38.67      9.76 o 
   4   1   7        7.87        0.75      7.03 o 
   5   1   7        3.00       20.21     13.27 o 
   6   1   7        6.35       35.91     14.83 o 
   7   1   7        0.76        5.79     12.64 o 
   8   1   7        1.18        8.37     13.17 o 
   9   1   7        0.69       -5.54     16.32 o 
  10   1   7        6.04        1.17     17.83 o 
 -17   2   7       27.92       36.78     18.99 o 
 -16   2   7       22.16      -14.96     17.18 o 
 -15   2   7        5.21        4.39     13.71 o 
 -14   2   7       27.70       62.85     37.83 o 
 -13   2   7      164.64      139.05     25.77 o 
 -12   2   7      182.01      216.62     27.55 o 
 -11   2   7       28.59       16.03     14.85 o 
 -10   2   7      205.02      171.58     18.57 o 
  -9   2   7       24.26       12.07      9.76 o 
  -8   2   7        0.79       13.69      8.82 o 
  -7   2   7       20.35       22.76     13.10 o 
  -6   2   7       11.09        1.97      7.00 o 
  -5   2   7       95.33      158.47     16.62 o 
  -4   2   7        0.00        8.54      6.38 o 
  -3   2   7        7.45        9.47      6.57 o 
  -2   2   7      236.88      265.51     17.95 o 
  -1   2   7      389.28      470.78     26.02 o 
   0   2   7      110.49      136.49     14.14 o 
   1   2   7       15.04        6.72      7.47 o 
   2   2   7       12.70       19.57      7.54 o 
   3   2   7       52.21       66.54     11.21 o 
   4   2   7        9.45        5.35      8.16 o 
   5   2   7        1.15        9.97      9.97 o 
   6   2   7       28.00       12.30     11.81 o 
   7   2   7       41.83       69.31     18.09 o 
   8   2   7        0.04        5.72     16.66 o 
   9   2   7       41.77       47.25     20.06 o 
  10   2   7        7.32       40.63     21.35 o 
 -17   3   7        8.46       21.43     25.05 o 
 -16   3   7        4.78        4.38     18.89 o 
 -15   3   7       33.26        5.66     16.40 o 
 -14   3   7       11.26       -7.60     16.37 o 
 -13   3   7       51.01       23.77     18.82 o 
 -12   3   7      110.02      128.96     34.16 o 
 -11   3   7       83.42      124.37     18.87 o 
 -10   3   7        2.38        6.08      8.82 o 
  -9   3   7       87.98       73.14     22.61 o 
  -8   3   7       50.50       39.94     10.97 o 
  -7   3   7       66.71       56.88     12.55 o 
  -6   3   7        5.39       12.50     13.76 o 
  -5   3   7       89.42      122.38     23.39 o 
  -4   3   7        1.76       -5.14      5.96 o 
  -3   3   7       54.24       59.81      9.14 o 
  -2   3   7       19.19        7.61      6.85 o 
  -1   3   7       33.45       24.29      6.64 o 
   0   3   7       51.69       51.73      8.33 o 
   1   3   7        7.43        8.37      6.48 o 
   2   3   7        1.13        0.37      5.88 o 
   3   3   7       14.65       25.41      8.96 o 
   4   3   7        5.17        9.45      8.18 o 
   5   3   7        0.01        2.09     10.62 o 
   6   3   7       16.45       37.81     15.51 o 
   7   3   7        9.19       19.40     41.03 o 
   8   3   7       13.36       20.73     17.21 o 
   9   3   7        1.97       -2.58     18.59 o 
  10   3   7       12.09       20.35     21.25 o 
 -16   4   7       18.91       20.25     22.30 o 
 -15   4   7        9.52       -2.99     14.52 o 
 -14   4   7        0.45       -0.43     14.04 o 
 -13   4   7        2.79       17.18     14.03 o 
 -12   4   7       27.83       19.76     15.79 o 
 -11   4   7        4.93       22.61     26.65 o 
 -10   4   7        5.71       -3.60     10.19 o 
  -9   4   7        3.04       -1.70      9.89 o 
  -8   4   7       28.97       38.06     16.36 o 
  -7   4   7      165.75      137.84     16.60 o 
  -6   4   7       33.20       33.76     10.07 o 
  -5   4   7      217.55      235.75     20.85 o 
  -4   4   7       34.20       32.89      7.33 o 
  -3   4   7      120.78       92.53      9.33 o 
  -2   4   7       56.86       43.54      7.98 o 
  -1   4   7       63.67       52.57      8.30 o 
   0   4   7       38.29       48.51     11.49 o 
   1   4   7       34.02       45.31     10.76 o 
   2   4   7        1.67        8.55      7.94 o 
   3   4   7        0.03       -2.51      8.56 o 
   4   4   7        2.87       -5.12     10.88 o 
   5   4   7        0.43        2.50     13.21 o 
   6   4   7        5.86       11.17     14.28 o 
   7   4   7        1.81       25.05     15.46 o 
   8   4   7        1.70       14.85     19.33 o 
   9   4   7        5.83       20.74     17.33 o 
 -16   5   7       26.85       52.18     25.08 o 
 -15   5   7        3.64       -9.72     16.80 o 
 -14   5   7       39.48       30.69     37.02 o 
 -13   5   7       70.64       99.30     22.08 o 
 -12   5   7       27.64       46.21     17.69 o 
 -11   5   7        0.01       -8.72     12.43 o 
 -10   5   7        0.34        7.90     10.64 o 
  -9   5   7       50.51       60.51     20.89 o 
  -8   5   7       31.05        6.24     11.17 o 
  -7   5   7       20.37       32.60     11.19 o 
  -6   5   7      239.14      249.15     21.18 o 
  -5   5   7       14.76       15.47      8.91 o 
  -4   5   7       71.89      125.06     19.67 o 
  -3   5   7      184.53      171.10     14.87 o 
  -2   5   7       51.87       69.55     11.16 o 
  -1   5   7       17.19       28.16     13.32 o 
   0   5   7       11.68       22.15      8.56 o 
   1   5   7       47.91       47.90     11.48 o 
   2   5   7        7.71       20.55     10.33 o 
   3   5   7        9.97        7.16      9.58 o 
   4   5   7       42.49       28.55     12.93 o 
   5   5   7        7.16       16.65     21.23 o 
   6   5   7       57.40       84.73     21.03 o 
   7   5   7        3.36       12.89     15.63 o 
   8   5   7       64.26       64.38     25.87 o 
   9   5   7        0.36       -5.57     16.85 o 
 -16   6   7       15.13       23.96     26.90 o 
 -15   6   7        1.23        9.61     19.09 o 
 -14   6   7        2.10       22.84     20.07 o 
 -13   6   7       28.38       18.38     13.92 o 
 -12   6   7        7.77      -12.25     13.77 o 
 -11   6   7      125.30      169.74     26.27 o 
 -10   6   7        0.00      -10.59     10.59 o 
  -9   6   7        3.67       15.20     11.03 o 
  -8   6   7       52.63       88.77     22.49 o 
  -7   6   7        4.14        6.68     10.44 o 
  -6   6   7       27.06       34.73     13.98 o 
  -5   6   7        0.74       -0.20     12.50 o 
  -4   6   7        9.63       16.38      9.85 o 
  -3   6   7        3.35       16.37     12.35 o 
  -2   6   7       69.44       75.22     11.78 o 
  -1   6   7       12.90       35.10      9.70 o 
   0   6   7       10.34        4.96     13.27 o 
   1   6   7       67.54       92.94     13.43 o 
   2   6   7      242.92      229.95     24.62 o 
   3   6   7       42.00       54.72     14.37 o 
   4   6   7       12.09        7.94      9.48 o 
   5   6   7       41.22       39.78     18.78 o 
   6   6   7        0.11       -7.81     17.18 o 
   7   6   7        4.07       19.13     21.07 o 
   8   6   7       59.99       66.82     32.07 o 
   9   6   7        0.00        0.90     12.83 o 
 -15   7   7        2.04       22.60     21.55 o 
 -14   7   7       33.72       45.33     24.19 o 
 -13   7   7        5.98        9.77     14.57 o 
 -12   7   7       16.82       23.79     14.59 o 
 -11   7   7      245.10      266.76     32.65 o 
 -10   7   7       96.34       79.74     21.91 o 
  -9   7   7        0.27        1.74     11.50 o 
  -8   7   7      287.38      273.25     33.07 o 
  -7   7   7       68.09       64.58     18.23 o 
  -6   7   7       10.13       -3.96     17.18 o 
  -5   7   7       42.89      104.03     19.87 o 
  -4   7   7      115.38      127.91     22.27 o 
  -3   7   7       18.21       13.32     11.22 o 
  -2   7   7      244.96      244.13     25.00 o 
  -1   7   7       32.11       50.02     17.03 o 
   0   7   7       19.92       23.80     11.92 o 
   1   7   7       55.28       66.35     13.22 o 
   2   7   7       67.73       55.39     24.19 o 
   3   7   7       45.23       41.27     14.22 o 
   4   7   7        0.01       -7.09     11.73 o 
   5   7   7       15.37        0.50     17.95 o 
   6   7   7       54.83       29.55     18.39 o 
   7   7   7       40.81       34.45     21.28 o 
   8   7   7       43.87       25.07     24.80 o 
 -15   8   7        2.27        1.94     24.28 o 
 -14   8   7        4.49       -9.92     18.13 o 
 -13   8   7       25.87       40.73     18.12 o 
 -12   8   7       92.80      116.24     19.94 o 
 -11   8   7        0.16        2.24     14.55 o 
 -10   8   7      383.16      417.13     44.93 o 
  -9   8   7      275.47      239.34     28.08 o 
  -8   8   7       10.80       36.58     15.48 o 
  -7   8   7       55.06       95.30     21.12 o 
  -6   8   7       98.07      101.44     21.07 o 
  -5   8   7       38.63       35.44     13.91 o 
  -4   8   7       18.11       53.98     14.93 o 
  -3   8   7       72.73      120.25     17.62 o 
  -2   8   7       22.18       66.02     16.06 o 
  -1   8   7      169.33      141.00     17.40 o 
   0   8   7       19.54       24.08      9.23 o 
   1   8   7       24.88       41.89     11.72 o 
   2   8   7       19.87       54.68     13.71 o 
   3   8   7       85.79       45.56     14.15 o 
   4   8   7       57.71       45.64     22.26 o 
   5   8   7       92.57       76.63     16.95 o 
   6   8   7       66.07       89.48     20.98 o 
   7   8   7      139.81      135.33     24.43 o 
   8   8   7        2.25        1.23     22.59 o 
 -14   9   7        0.01       27.46     55.88 o 
 -13   9   7        5.38       34.69     21.21 o 
 -12   9   7       14.93       10.81     15.34 o 
 -11   9   7       18.08       23.40     17.74 o 
 -10   9   7        0.06      -12.89     12.89 o 
  -9   9   7       25.85       45.18     19.50 o 
  -8   9   7        1.16       20.40     13.21 o 
  -7   9   7        7.27      -14.92     14.92 o 
  -6   9   7       15.74       30.69     14.80 o 
  -5   9   7       50.64       90.14     20.99 o 
  -4   9   7       51.97       74.09     17.39 o 
  -3   9   7       40.77       41.80     16.73 o 
  -2   9   7       95.25      131.26     23.31 o 
  -1   9   7      104.16      121.82     20.69 o 
   0   9   7       19.14       22.86     10.66 o 
   1   9   7       35.78       42.51     13.20 o 
   2   9   7        0.60       -1.17     10.66 o 
   3   9   7        3.12        7.64     12.00 o 
   4   9   7       82.77       86.86     27.72 o 
   5   9   7       40.34       39.70     16.64 o 
   6   9   7       21.64       20.23     17.24 o 
   7   9   7       24.87       -3.57     15.90 o 
 -13  10   7       45.41        3.95     16.19 o 
 -12  10   7        0.33        4.96     17.29 o 
 -11  10   7       20.29       12.67     17.68 o 
 -10  10   7        4.80       -4.78     15.83 o 
  -9  10   7       11.57       25.74     14.49 o 
  -8  10   7        4.63       -2.27     14.20 o 
  -7  10   7        1.97       -3.63     12.00 o 
  -6  10   7        0.18       15.56     12.35 o 
  -5  10   7        5.71       27.59     16.24 o 
  -4  10   7        2.67       15.83     16.47 o 
  -3  10   7       15.88       12.35     11.55 o 
  -2  10   7        0.01        8.90     13.76 o 
  -1  10   7        1.90       10.59     12.31 o 
   0  10   7        0.39       -6.67     11.06 o 
   1  10   7       49.87       48.13     14.88 o 
   2  10   7       24.54       46.43     17.86 o 
   3  10   7        2.85       -5.19      9.65 o 
   4  10   7        3.07       18.94     14.52 o 
   5  10   7       13.72       16.10     13.46 o 
   6  10   7        4.27       -4.74     14.01 o 
 -12  11   7        0.36       -0.84     15.01 o 
 -11  11   7        1.36       -5.24     17.29 o 
 -10  11   7        1.92      -11.70     19.97 o 
  -9  11   7        1.03        2.81     12.31 o 
  -8  11   7        9.19       -7.84     11.73 o 
  -7  11   7        1.69       12.08     15.97 o 
  -6  11   7        4.26       -8.68     14.84 o 
  -5  11   7        0.12        6.52     17.90 o 
  -4  11   7       15.39       -6.59     12.86 o 
  -3  11   7      290.33      279.37     36.00 o 
  -2  11   7       51.25       67.72     18.55 o 
  -1  11   7       30.33       23.85     14.56 o 
   0  11   7        1.68       10.97     13.89 o 
   1  11   7       18.23       22.53     15.02 o 
   2  11   7       20.48        9.43     17.20 o 
   3  11   7       19.92       25.22     15.42 o 
   4  11   7        0.15       33.54     21.85 o 
   5  11   7        0.89      -13.24     17.20 o 
 -11  12   7        0.14       19.95     20.47 o 
 -10  12   7        5.65        7.02     15.28 o 
  -9  12   7        1.92       -8.04     19.02 o 
  -8  12   7       21.25       48.26     16.57 o 
  -7  12   7       41.15       70.41     27.39 o 
  -6  12   7        0.75      -12.12     15.88 o 
  -5  12   7        1.36       23.73     16.54 o 
  -4  12   7       22.40       13.47     15.71 o 
  -3  12   7      142.52      146.41     23.14 o 
  -2  12   7        3.22       -2.54     13.65 o 
  -1  12   7        0.33        1.76     12.16 o 
   0  12   7       13.73      -16.54     19.16 o 
   1  12   7        0.42      -16.07     16.07 o 
   2  12   7        1.85        8.42     17.67 o 
   3  12   7        2.25       -0.87     14.57 o 
   4  12   7        0.64      -10.17     15.77 o 
 -10  13   7        0.98       22.30     18.90 o 
  -9  13   7       37.20       62.86     34.02 o 
  -8  13   7        1.16        6.40     13.18 o 
  -7  13   7       36.59       24.09     17.31 o 
  -6  13   7        9.40       13.28     18.42 o 
  -5  13   7        0.04       37.41     22.79 o 
  -4  13   7       10.64        8.77     15.59 o 
  -3  13   7        1.88       16.90     13.68 o 
  -2  13   7       62.76       24.70     17.36 o 
  -1  13   7        0.30       16.13     19.44 o 
   0  13   7        7.82        3.53     18.67 o 
   1  13   7       35.29        5.26     14.56 o 
   2  13   7       40.56       37.82     20.70 o 
   3  13   7        5.08       -5.44     13.10 o 
  -8  14   7       28.00       27.62     19.36 o 
  -7  14   7        0.82        6.28     19.52 o 
  -6  14   7       16.92       22.83     17.09 o 
  -5  14   7        0.68       13.91     14.81 o 
  -4  14   7       85.53       93.77     26.23 o 
  -3  14   7       14.91       21.10     18.61 o 
  -2  14   7        0.64       34.60     20.04 o 
  -1  14   7       11.80       29.97     23.48 o 
   0  14   7       13.92       34.75     31.08 o 
   1  14   7       17.12       52.17     23.08 o 
 -15   0   8       10.34       36.55     28.12 o 
 -14   0   8       11.66       -0.18     19.80 o 
 -13   0   8      435.75      403.76     71.74 o 
 -12   0   8      169.61      136.84    105.48 o 
 -11   0   8      327.29      303.49     62.29 o 
 -10   0   8       44.69       47.86     25.97 o 
  -9   0   8        4.92       -1.22     16.94 o 
  -8   0   8       67.24      105.83     76.00 o 
  -7   0   8       13.00       18.81     15.07 o 
  -6   0   8        3.59       30.94     12.74 o 
  -5   0   8       45.29       46.27     24.20 o 
  -4   0   8       20.97       39.72     15.83 o 
  -3   0   8       56.31       70.75     19.47 o 
  -2   0   8      125.76      114.62     22.43 o 
  -1   0   8      165.49      133.58     23.83 o 
   0   0   8       70.32       81.47     17.46 o 
   1   0   8        0.02        1.92     11.73 o 
   2   0   8       55.85       58.97     22.47 o 
   3   0   8        3.54       -4.61     12.74 o 
   4   0   8        0.74        9.67     13.06 o 
   5   0   8       22.35       10.75     16.44 o 
   6   0   8       16.13       -3.05     28.80 o 
   7   0   8       13.97       30.51     39.10 o 
 -15   1   8       12.16       16.10     15.81 o 
 -14   1   8        0.03       13.76     17.77 o 
 -13   1   8      104.16      146.22     29.72 o 
 -12   1   8       19.27       -0.28     12.52 o 
 -11   1   8       42.94       37.45     17.80 o 
 -10   1   8        3.50        7.43     14.07 o 
  -9   1   8        2.46       17.80     16.54 o 
  -8   1   8       12.99       18.35     15.28 o 
  -7   1   8        9.34       21.42      8.60 o 
  -6   1   8       19.84       21.40      9.63 o 
  -5   1   8       33.05       36.41      9.50 o 
  -4   1   8       10.17       14.21      8.42 o 
  -3   1   8        3.43       -0.50      7.34 o 
  -2   1   8        3.98       14.49      9.29 o 
  -1   1   8       51.65       44.87     11.05 o 
   0   1   8       79.75       80.17     18.39 o 
   1   1   8       24.71       17.30     10.64 o 
   2   1   8       21.06       30.90     10.96 o 
   3   1   8        0.95        1.46      7.57 o 
   4   1   8        1.44       12.41     11.57 o 
   5   1   8        0.03       -5.08     17.74 o 
   6   1   8       18.05        6.20     16.49 o 
   7   1   8       23.15       30.99     29.67 o 
 -15   2   8        0.18       -6.93     14.05 o 
 -14   2   8        4.59      -12.55     13.61 o 
 -13   2   8       17.15      -10.51     13.80 o 
 -12   2   8        4.79       -6.60     13.42 o 
 -11   2   8        2.02        0.80     14.97 o 
 -10   2   8        0.44       14.03     20.90 o 
  -9   2   8       26.26       34.83     17.64 o 
  -8   2   8        7.51       -6.16     11.56 o 
  -7   2   8       10.60        2.64      7.74 o 
  -6   2   8        7.92       32.50     13.57 o 
  -5   2   8       24.99       18.31     10.22 o 
  -4   2   8        6.48        5.62      7.70 o 
  -3   2   8       61.65       67.41     20.44 o 
  -2   2   8       53.67       68.71     12.02 o 
  -1   2   8      116.86      130.32     16.06 o 
   0   2   8       51.90       65.35     10.71 o 
   1   2   8      116.35       67.38     21.02 o 
   2   2   8       35.10       30.92     13.73 o 
   3   2   8        0.05       -2.92      9.27 o 
   4   2   8       18.59       21.34     13.21 o 
   5   2   8        4.24       38.64     20.79 o 
   6   2   8        9.10       10.88     14.75 o 
   7   2   8        0.04       10.52     19.25 o 
 -15   3   8        1.06        6.54     12.82 o 
 -14   3   8        0.18       13.48     14.14 o 
 -13   3   8       22.65       24.82     14.57 o 
 -12   3   8        1.32       18.52     12.96 o 
 -11   3   8       32.68       28.46     20.25 o 
 -10   3   8       38.39       44.16     18.36 o 
  -9   3   8       15.37        9.43     12.09 o 
  -8   3   8       10.57       23.52     10.99 o 
  -7   3   8       75.50       41.75     11.00 o 
  -6   3   8        1.05        4.35     16.90 o 
  -5   3   8        2.28        0.12      7.81 o 
  -4   3   8       30.23       10.85     10.45 o 
  -3   3   8       71.79      100.56     19.10 o 
  -2   3   8        3.35        9.07      9.10 o 
  -1   3   8       41.00       82.54     14.07 o 
   0   3   8        3.22       13.92      9.28 o 
   1   3   8       91.41       84.98     14.59 o 
   2   3   8        0.58        1.99      8.62 o 
   3   3   8       27.95       17.22     13.80 o 
   4   3   8       24.29       34.00     18.91 o 
   5   3   8       24.82       22.96     14.45 o 
   6   3   8        0.16        4.06     14.86 o 
   7   3   8        0.01       -6.59     20.08 o 
 -15   4   8        3.98       15.83     29.04 o 
 -14   4   8       10.54       19.92     24.50 o 
 -13   4   8       17.24       16.30     20.12 o 
 -12   4   8       36.53       15.99     18.70 o 
 -11   4   8       32.66       38.64     18.99 o 
 -10   4   8       21.14       34.54     18.96 o 
  -9   4   8       45.16       45.43     14.83 o 
  -8   4   8        4.16      -10.14     11.27 o 
  -7   4   8        3.25        1.54      9.94 o 
  -6   4   8        3.36       12.80     16.96 o 
  -5   4   8        5.25       59.15     15.24 o 
  -4   4   8        7.64        2.75     10.71 o 
  -3   4   8       11.81        2.28      9.68 o 
  -2   4   8       28.25       63.96     12.76 o 
  -1   4   8        2.41       -9.54      9.54 o 
   0   4   8      145.37      139.25     18.63 o 
   1   4   8      104.37       95.26     15.62 o 
   2   4   8       17.16       19.45     11.14 o 
   3   4   8        1.70        3.76     12.29 o 
   4   4   8       31.52       24.89     12.36 o 
   5   4   8        3.76        2.47     13.93 o 
   6   4   8       21.95        4.81     16.44 o 
   7   4   8        6.38       10.12     32.71 o 
 -14   5   8       29.53       51.81     28.18 o 
 -13   5   8       64.83       68.27     33.09 o 
 -12   5   8       43.82       39.76     27.22 o 
 -11   5   8        2.20       -7.99     19.95 o 
 -10   5   8        1.54       19.04     16.41 o 
  -9   5   8      139.70      182.66     29.09 o 
  -8   5   8       98.11      116.20     23.11 o 
  -7   5   8       57.22       34.46     15.42 o 
  -6   5   8      110.29      116.75     18.27 o 
  -5   5   8       10.96       -7.36     11.51 o 
  -4   5   8        9.80        4.47     10.44 o 
  -3   5   8       49.05       50.09     18.09 o 
  -2   5   8      134.18      128.08     26.84 o 
  -1   5   8        0.34       11.39      9.58 o 
   0   5   8      115.87      108.67     16.93 o 
   1   5   8       10.47       21.47     12.32 o 
   2   5   8       33.48       19.58     12.68 o 
   3   5   8       47.86       30.59     13.55 o 
   4   5   8       24.68       19.23     14.97 o 
   5   5   8        0.95        1.22     15.66 o 
   6   5   8       57.08       36.77     24.20 o 
 -14   6   8       42.55       33.35     29.02 o 
 -13   6   8        3.58       16.15     17.51 o 
 -12   6   8       11.89        3.79     15.86 o 
 -11   6   8        9.02      -15.91     18.75 o 
 -10   6   8        0.65       -7.80     14.30 o 
  -9   6   8       14.26        7.88     22.71 o 
  -8   6   8      199.87      192.20     27.36 o 
  -7   6   8        0.00       13.24     13.73 o 
  -6   6   8       84.40       91.54     20.78 o 
  -5   6   8       21.39       43.47     17.20 o 
  -4   6   8       39.12       60.68     16.37 o 
  -3   6   8        0.16       10.68     10.69 o 
  -2   6   8        0.00        2.30      9.19 o 
  -1   6   8        9.92        5.42     10.87 o 
   0   6   8        5.48        0.28     11.21 o 
   1   6   8        1.49        3.88     11.56 o 
   2   6   8       18.93       42.33     16.25 o 
   3   6   8        2.47       -6.11     11.94 o 
   4   6   8        5.65       -1.37     15.05 o 
   5   6   8       31.94       36.60     18.35 o 
   6   6   8        0.00        2.55     18.04 o 
 -13   7   8        2.86       18.12     20.24 o 
 -12   7   8        0.71       17.89     17.61 o 
 -11   7   8       19.02       24.33     19.01 o 
 -10   7   8       73.02       55.25     18.35 o 
  -9   7   8      151.68      120.37     23.71 o 
  -8   7   8        6.18       23.64     16.24 o 
  -7   7   8       19.81        9.91     12.50 o 
  -6   7   8      120.52       92.52     20.17 o 
  -5   7   8        0.00        2.81     11.56 o 
  -4   7   8       30.89        9.42     16.98 o 
  -3   7   8        0.01      -11.15     11.15 o 
  -2   7   8        8.13       10.56      9.84 o 
  -1   7   8       17.38        3.85     10.64 o 
   0   7   8       43.92       13.60     12.12 o 
   1   7   8        1.03      -11.72     11.90 o 
   2   7   8        7.52       11.47     11.64 o 
   3   7   8       23.65       18.64     13.34 o 
   4   7   8        0.20       13.97     13.65 o 
   5   7   8       17.21       37.10     16.40 o 
 -13   8   8        1.22        3.82     35.06 o 
 -12   8   8       10.26       24.05     19.63 o 
 -11   8   8        7.16       28.53     21.39 o 
 -10   8   8       94.81       75.52     22.11 o 
  -9   8   8       43.36      109.09     26.45 o 
  -8   8   8       33.94       55.99     17.47 o 
  -7   8   8      102.94      104.00     23.06 o 
  -6   8   8        0.04       -0.49     11.87 o 
  -5   8   8        0.00       -2.40     13.50 o 
  -4   8   8        0.03       11.87     13.81 o 
  -3   8   8        4.78       12.81     14.90 o 
  -2   8   8        1.62        6.18     12.00 o 
  -1   8   8        3.38        4.84     13.42 o 
   0   8   8        1.12      -10.93     11.80 o 
   1   8   8        0.87       15.74     18.61 o 
   2   8   8        6.59        3.85     16.23 o 
   3   8   8        9.35       17.91     15.52 o 
   4   8   8       57.11       33.98     15.77 o 
   5   8   8        5.80       -3.02     13.11 o 
 -12   9   8        4.66       33.99     41.09 o 
 -11   9   8       98.54      112.35     25.84 o 
 -10   9   8       79.11      151.56     29.89 o 
  -9   9   8       32.37        8.56     15.47 o 
  -8   9   8       32.40       43.68     21.67 o 
  -7   9   8       58.52       72.20     18.90 o 
  -6   9   8        0.02        8.70     15.14 o 
  -5   9   8        0.01       24.08     14.83 o 
  -4   9   8       47.62       45.10     16.86 o 
  -3   9   8       11.51        2.80     12.35 o 
  -2   9   8        0.10       -7.59     12.17 o 
  -1   9   8        2.14        3.72     10.72 o 
   0   9   8       14.87       -2.41     13.85 o 
   1   9   8        2.07       -0.86     11.09 o 
   2   9   8       20.83       -8.26     15.15 o 
   3   9   8        6.41       19.51     19.40 o 
   4   9   8        5.73        3.07     16.91 o 
 -11  10   8        6.98       12.28     19.93 o 
 -10  10   8       17.15       57.04     24.53 o 
  -9  10   8       79.30      126.18     30.28 o 
  -8  10   8        2.45       27.80     19.87 o 
  -7  10   8       31.50       30.62     16.10 o 
  -6  10   8        0.50        8.12     15.22 o 
  -5  10   8       46.88       80.45     20.48 o 
  -4  10   8       45.26       44.43     16.88 o 
  -3  10   8        7.55      -11.20     15.99 o 
  -2  10   8        0.74        5.94     12.57 o 
  -1  10   8       33.06       24.80     19.16 o 
   0  10   8        5.25        8.43     13.10 o 
   1  10   8        5.09       13.19     21.41 o 
   2  10   8      116.55      111.85     24.98 o 
   3  10   8       12.28       20.18     20.68 o 
 -10  11   8        0.03       -7.97     14.59 o 
  -9  11   8        5.24       -2.12     23.11 o 
  -8  11   8        0.03       26.62     18.25 o 
  -7  11   8        0.00        3.77     22.62 o 
  -6  11   8       30.71       25.21     16.89 o 
  -5  11   8        1.14       11.20     17.31 o 
  -4  11   8        0.01        9.36     23.92 o 
  -3  11   8        0.12       -9.50     14.60 o 
  -2  11   8       60.72       55.21     23.59 o 
  -1  11   8        0.11       20.54     17.67 o 
   0  11   8       43.68        9.81     17.47 o 
   1  11   8        1.97        2.94     17.48 o 
   2  11   8        7.82      -12.38     22.33 o 
  -8  12   8       11.85       32.87     19.80 o 
  -7  12   8        3.86       15.67     15.22 o 
  -6  12   8        0.25       11.81     26.40 o 
  -5  12   8        0.37      -11.80     17.47 o 
  -4  12   8        3.74       16.91     22.32 o 
  -3  12   8        1.72       21.55     26.95 o 
  -2  12   8       28.35       23.11     20.29 o 
  -1  12   8        4.25        9.53     17.20 o 
   0  12   8       33.28        4.44     30.67 o 
 -13   1   9        6.11       28.50     24.36 o 
 -12   1   9        1.05       -9.50     16.13 o 
 -11   1   9        3.00        5.10     17.01 o 
 -10   1   9        7.08      -15.47     15.47 o 
  -9   1   9       23.85        2.97     13.86 o 
  -8   1   9        1.17       38.11     14.85 o 
  -7   1   9        1.50       -2.72     14.40 o 
  -6   1   9        9.86      -13.39     14.03 o 
  -5   1   9        0.60       29.78     16.93 o 
  -4   1   9        2.05        9.35     11.75 o 
  -3   1   9       22.50       20.46     14.64 o 
  -2   1   9        1.77       16.55     12.49 o 
  -1   1   9       14.79       13.96     11.10 o 
   0   1   9       10.75        7.83     10.91 o 
   1   1   9        5.59       16.50     16.14 o 
   2   1   9        1.26       27.10     42.57 o 
   3   1   9       10.49       19.47     23.26 o 
   4   1   9        0.72       32.22     26.88 o 
 -13   2   9       27.60       -0.09     25.51 o 
 -12   2   9       15.61        6.06     19.06 o 
 -11   2   9        6.32      -10.35     21.14 o 
 -10   2   9       23.34       -3.00     17.08 o 
  -9   2   9        4.23       40.78     22.19 o 
  -8   2   9       10.39       17.93     19.43 o 
  -7   2   9       25.05       18.30     19.29 o 
  -6   2   9        3.18       22.71     25.76 o 
  -5   2   9       51.49       42.82     15.70 o 
  -4   2   9       22.75        4.31     12.72 o 
  -3   2   9        6.44       -5.76     12.52 o 
  -2   2   9      131.47      160.29     24.63 o 
  -1   2   9      243.87      239.78     29.87 o 
   0   2   9       18.28       25.80     14.33 o 
   1   2   9       10.06       53.61     19.38 o 
   2   2   9        4.23       19.81     15.97 o 
   3   2   9        0.21       11.00     22.52 o 
   4   2   9        0.91       31.42     34.42 o 
 -13   3   9       29.50        1.43     27.56 o 
 -12   3   9       24.35        4.84     29.05 o 
 -11   3   9       22.32       31.25     26.11 o 
 -10   3   9        0.36       23.10     23.34 o 
  -9   3   9       44.73       11.74     18.02 o 
  -8   3   9       25.98       26.75     22.10 o 
  -7   3   9        8.20       21.58     21.09 o 
  -6   3   9        3.22        6.47     18.02 o 
  -5   3   9       30.99       33.85     15.30 o 
  -4   3   9        4.63       20.28     16.43 o 
  -3   3   9        1.82       17.18     15.45 o 
  -2   3   9       15.02        6.08     13.88 o 
  -1   3   9       14.99       17.44     18.30 o 
   0   3   9       16.96       14.93     13.67 o 
   1   3   9        0.35       -4.59     12.07 o 
   2   3   9        2.87       -5.43     13.64 o 
   3   3   9        0.00       -2.03     14.41 o 
   4   3   9        3.47       -0.44     17.95 o 
 -12   4   9        6.65        1.96     19.16 o 
 -11   4   9        0.50       27.91     17.92 o 
 -10   4   9        6.37       15.01     18.94 o 
  -9   4   9        5.93       10.90     14.81 o 
  -8   4   9        5.68       -0.15     17.53 o 
  -7   4   9       47.60       30.62     30.05 o 
  -6   4   9        6.49       12.17     10.07 o 
  -5   4   9       46.96       65.21     24.64 o 
  -4   4   9       27.90       53.73     18.07 o 
  -3   4   9       35.27       21.48     17.46 o 
  -2   4   9        5.81        8.53     14.13 o 
  -1   4   9       12.14       22.73     12.14 o 
   0   4   9        0.91        6.23     14.85 o 
   1   4   9       29.25       18.02     16.07 o 
   2   4   9        2.26        8.48     13.36 o 
   3   4   9        3.86      -13.06     16.78 o 
 -12   5   9       59.48       92.68     55.38 o 
 -11   5   9       32.20       34.32     22.38 o 
 -10   5   9       19.99       45.42     22.76 o 
  -9   5   9        0.07       -1.60     13.77 o 
  -8   5   9       10.27       21.22     13.75 o 
  -7   5   9       29.03        8.13     12.97 o 
  -6   5   9        0.03       14.15     16.08 o 
  -5   5   9        0.57       12.94     13.67 o 
  -4   5   9       41.66       33.78     15.52 o 
  -3   5   9       15.24       14.71     16.96 o 
  -2   5   9       24.25       -3.98     12.47 o 
  -1   5   9        3.26        7.03     14.71 o 
   0   5   9        4.12       -3.25     15.99 o 
   1   5   9       10.06        7.53     17.61 o 
   2   5   9        1.56        8.57     18.76 o 
   3   5   9        0.00       13.67     15.73 o 
 -11   6   9       11.75        4.63     18.08 o 
 -10   6   9       14.83        3.83     18.51 o 
  -9   6   9       16.03       29.28     16.00 o 
  -8   6   9       13.30        3.48     12.04 o 
  -7   6   9        1.14        7.27     13.86 o 
  -6   6   9       10.70       18.23     15.33 o 
  -5   6   9        3.47        5.23     13.18 o 
  -4   6   9        5.93       -3.27     12.47 o 
  -3   6   9        5.10       -6.70     13.25 o 
  -2   6   9       32.00       42.89     18.86 o 
  -1   6   9        7.52       26.01     16.12 o 
   0   6   9        6.33       -0.14     14.15 o 
   1   6   9       44.12       24.35     18.58 o 
   2   6   9       21.09       29.27     28.34 o 
 -10   7   9        7.54        4.96     19.36 o 
  -9   7   9        0.10      -21.92     21.92 o 
  -8   7   9       11.22       -4.96     16.09 o 
  -7   7   9        0.21        2.45     13.17 o 
  -6   7   9       15.14       13.22     14.67 o 
  -5   7   9       42.32       12.76     14.19 o 
  -4   7   9        9.26       11.16     16.77 o 
  -3   7   9        1.54       -1.22     12.33 o 
  -2   7   9        9.51        2.95     12.27 o 
  -1   7   9        0.01        4.42     15.39 o 
   0   7   9        2.14        1.40     17.43 o 
   1   7   9        0.02       12.60     20.41 o 
  -9   8   9       27.14       36.04     24.40 o 
  -8   8   9       58.92       73.67     23.35 o 
  -7   8   9        0.09        7.43     17.43 o 
  -6   8   9       38.83       15.46     14.53 o 
  -5   8   9        0.16       -4.79     13.22 o 
  -4   8   9        0.08      -13.56     13.91 o 
  -3   8   9        6.32       32.98     17.79 o 
  -2   8   9        3.82        0.39     14.16 o 
  -1   8   9        1.51      -11.40     15.74 o 
   0   8   9        3.36       -2.84     15.92 o 
  -8   9   9        7.12      -11.44     23.58 o 
  -7   9   9        7.73       24.58     17.91 o 
  -6   9   9        0.18       18.18     18.52 o 
  -5   9   9       28.31       15.73     15.50 o 
  -4   9   9       13.78       10.22     14.67 o 
  -3   9   9        1.30      -11.24     15.86 o 
  -2   9   9        1.93       11.00     18.33 o 
  -1   9   9        9.32        4.67     14.16 o 
  -9   0  10        2.46      106.80     61.98 o 
  -8   0  10        1.22        6.10     40.24 o 
  -7   0  10        9.76       53.78     36.43 o 
  -6   0  10       20.57       69.80     57.98 o 
  -5   0  10        0.85       28.99     43.29 o 
  -4   0  10        0.09       -5.72     36.62 o 
  -3   0  10        0.40       36.04     43.10 o 
  -2   0  10      128.25      127.41     60.84 o 
  -1   0  10       72.95      100.70     52.45 o 
  -8   1  10       29.03       32.28     33.78 o 
  -7   1  10        0.43       29.17     36.14 o 
  -6   1  10        4.14       47.87     34.66 o 
  -5   1  10        0.00      -12.67     22.34 o 
  -4   1  10        3.18       -0.73     21.07 o 
  -3   1  10        2.94        6.20     24.07 o 
  -2   1  10       49.32       27.13     23.78 o 
  -8   2  10        0.02        4.73     25.45 o 
  -7   2  10       15.96       15.93     25.60 o 
  -6   2  10        0.30       18.44     20.38 o 
  -5   2  10       11.46       -2.97     30.70 o 
  -4   2  10        0.22      -16.06     27.57 o 
  -3   2  10       22.37        9.76     27.00 o 
  -2   2  10       38.61       10.49     27.24 o 
  -7   3  10        0.54      -18.45     18.45 o 
  -6   3  10        3.88      -10.99     22.12 o 
  -5   3  10        9.76       18.89     19.47 o 
  -4   3  10        0.37      -16.41     16.41 o 
  -3   3  10       16.95       -9.25     21.32 o 
  -6   4  10        0.15       -9.58     17.07 o 
  -5   4  10        6.95      -15.95     27.78 o 
  -4   4  10        0.00       19.70     22.83 o 
                                                 
